# Supplementary material for: Identifying metabolic reprogramming phenotypes with glycolysis-lipid metabolism discoordination and intercellular communication for lung adenocarcinoma metastasis
Source: Commun Biol. 2022 Mar 17;5:198. doi: 10.1038/s42003-022-03135-z (PMC8931047; doi:10.1038/s42003-022-03135-z)
Supplement: Supplementary file 4 — Supplementary Data 1 [file 42003_2022_3135_MOESM4_ESM.xlsx]

## Sheet: Sheet1
Supplementary Data 1. One hundred and three ligand-receptor pairs interacting MP-III with other cell populations in the GSE131907 dataset
Source	Target	Ligand	Receptor	Intensity	Pathway
MP-III	Endothelial cells	GDF15	TGFBR2	0.0129	GDF
MP-III	Fibroblasts	GDF15	TGFBR2	0.0024	GDF
MP-III	MP-I	GDF15	TGFBR2	0.0015	GDF
MP-III	MP-II	GDF15	TGFBR2	0.0016	GDF
MP-I	MP-III	GDF15	TGFBR2	0.0017	GDF
MP-II	MP-III	GDF15	TGFBR2	0.0015	GDF
MP-III	MP-III	GDF15	TGFBR2	0.001	GDF
MP-III	Myeloid cells	GDF15	TGFBR2	0.002	GDF
MP-III	MP-I	AREG	EGFR_ERBB2	0.0077	EGF
MP-III	MP-II	AREG	EGFR_ERBB2	0.0177	EGF
MAST cells	MP-III	AREG	EGFR_ERBB2	0.0023	EGF
MP-I	MP-III	AREG	EGFR_ERBB2	0.0085	EGF
MP-II	MP-III	AREG	EGFR_ERBB2	0.0057	EGF
MP-III	MP-III	AREG	EGFR_ERBB2	0.0105	EGF
Myeloid cells	MP-III	AREG	EGFR_ERBB2	0.0006	EGF
NK cells	MP-III	AREG	EGFR_ERBB2	0.0025	EGF
MP-III	MP-I	HBEGF	EGFR_ERBB2	0.0008	EGF
MP-III	MP-II	HBEGF	EGFR_ERBB2	0.0018	EGF
Endothelial cells	MP-III	HBEGF	EGFR_ERBB2	0.0011	EGF
MP-I	MP-III	HBEGF	EGFR_ERBB2	0.0008	EGF
MP-II	MP-III	HBEGF	EGFR_ERBB2	0.0008	EGF
MP-III	MP-III	HBEGF	EGFR_ERBB2	0.0011	EGF
Myeloid cells	MP-III	HBEGF	EGFR_ERBB2	0.002	EGF
MP-III	MP-I	EREG	EGFR_ERBB2	0.0016	EGF
MP-III	MP-II	EREG	EGFR_ERBB2	0.0038	EGF
MP-I	MP-III	EREG	EGFR_ERBB2	0.0009	EGF
MP-II	MP-III	EREG	EGFR_ERBB2	0.001	EGF
MP-III	MP-III	EREG	EGFR_ERBB2	0.0022	EGF
Myeloid cells	MP-III	EREG	EGFR_ERBB2	0.0012	EGF
MP-III	Endothelial cells	VEGFA	FLT1	0.0049	VEGF
MP-III	Endothelial cells	VEGFA	KDR	0.0031	VEGF
MP-III	Endothelial cells	VEGFA	FLT1_KDR	0.004	VEGF
MP-III	Endothelial cells	CCL18	ACKR1	0.0004	CCL
MP-III	Endothelial cells	CXCL2	ACKR1	0.0217	CXCL
MP-III	Endothelial cells	CXCL3	ACKR1	0.0011	CXCL
MP-III	Endothelial cells	CXCL8	ACKR1	0.0073	CXCL
MP-III	B lymphocytes	MIF	CD74_CXCR4	0.1165	MIF
MP-III	Endothelial cells	MIF	CD74_CXCR4	0.0273	MIF
MP-III	Myeloid cells	MIF	CD74_CXCR4	0.0672	MIF
MP-III	NK cells	MIF	CD74_CXCR4	0.0747	MIF
MP-III	T lymphocytes	MIF	CD74_CXCR4	0.0991	MIF
MP-III	B lymphocytes	MIF	CD74_CD44	0.0675	MIF
MP-III	Fibroblasts	MIF	CD74_CD44	0.0351	MIF
MP-III	MAST cells	MIF	CD74_CD44	0.055	MIF
MP-III	MP-I	MIF	CD74_CD44	0.0503	MIF
MP-III	MP-II	MIF	CD74_CD44	0.0476	MIF
Fibroblasts	MP-III	MIF	CD74_CD44	0.0262	MIF
MP-I	MP-III	MIF	CD74_CD44	0.029	MIF
MP-II	MP-III	MIF	CD74_CD44	0.0407	MIF
MP-III	MP-III	MIF	CD74_CD44	0.0478	MIF
MP-III	Myeloid cells	MIF	CD74_CD44	0.1028	MIF
MP-III	NK cells	MIF	CD74_CD44	0.0354	MIF
MP-III	T lymphocytes	MIF	CD74_CD44	0.0688	MIF
Myeloid cells	MP-III	OSM	OSMR_IL6ST	0.0006	OSM
MP-II	MP-III	SPP1	CD44	0.0014	SPP1
Myeloid cells	MP-III	SPP1	CD44	0.0047	SPP1
MP-II	MP-III	SPP1	ITGAV_ITGB1	0.0006	SPP1
Myeloid cells	MP-III	SPP1	ITGAV_ITGB1	0.0021	SPP1
MP-II	MP-III	SPP1	ITGAV_ITGB6	0.0003	SPP1
Myeloid cells	MP-III	SPP1	ITGAV_ITGB6	0.0011	SPP1
MP-III	Endothelial cells	NAMPT	INSR	0.0046	VISFATIN
MP-III	MP-II	NAMPT	INSR	0.0011	VISFATIN
MP-III	Endothelial cells	NAMPT	ITGA5_ITGB1	0.0089	VISFATIN
MP-III	Endothelial cells	ANGPTL4	ITGA5_ITGB1	0.0014	ANGPTL
MP-III	Endothelial cells	ANGPTL4	CDH5	0.0023	ANGPTL
MP-III	Fibroblasts	ANGPTL4	CDH11	0.002	ANGPTL
MP-III	MP-I	ANGPTL4	SDC1	0.0023	ANGPTL
MP-III	MP-II	ANGPTL4	SDC1	0.003	ANGPTL
MP-III	MP-III	ANGPTL4	SDC1	0.0027	ANGPTL
MP-III	Fibroblasts	ANGPTL4	SDC2	0.0005	ANGPTL
MP-III	MP-I	ANGPTL4	SDC4	0.0027	ANGPTL
MP-III	MP-II	ANGPTL4	SDC4	0.0028	ANGPTL
MP-III	MP-III	ANGPTL4	SDC4	0.002	ANGPTL
MP-III	MP-I	MDK	SDC1	0.0469	MK
MP-III	MP-II	MDK	SDC1	0.0602	MK
Endothelial cells	MP-III	MDK	SDC1	0.0177	MK
Fibroblasts	MP-III	MDK	SDC1	0.0376	MK
MP-I	MP-III	MDK	SDC1	0.0367	MK
MP-II	MP-III	MDK	SDC1	0.0541	MK
MP-III	MP-III	MDK	SDC1	0.0545	MK
MP-III	Fibroblasts	MDK	SDC2	0.0112	MK
MP-III	MP-I	MDK	SDC4	0.0539	MK
MP-III	MP-II	MDK	SDC4	0.0562	MK
Endothelial cells	MP-III	MDK	SDC4	0.0128	MK
Fibroblasts	MP-III	MDK	SDC4	0.0273	MK
MP-I	MP-III	MDK	SDC4	0.0266	MK
MP-II	MP-III	MDK	SDC4	0.0394	MK
MP-III	MP-III	MDK	SDC4	0.0397	MK
MP-III	Endothelial cells	MDK	ITGA6_ITGB1	0.03	MK
MP-III	Fibroblasts	MDK	LRP1	0.0485	MK
MP-III	Myeloid cells	MDK	LRP1	0.0103	MK
MP-III	Myeloid cells	C3	ITGAM_ITGB2	0.0059	COMPLEMENT
MP-III	Myeloid cells	C3	ITGAX_ITGB2	0.006	COMPLEMENT
MP-III	Myeloid cells	ANXA1	FPR1	0.0108	ANNEXIN
MP-III	Myeloid cells	LGALS9	PTPRC	0.0039	GALECTIN
MP-III	NK cells	LGALS9	PTPRC	0.0077	GALECTIN
MP-III	T lymphocytes	LGALS9	PTPRC	0.0077	GALECTIN
MP-III	Myeloid cells	SCGB3A2	MARCO	0.0301	UGRP1
MP-III	MAST cells	LGALS9	CD44	0.0111	GALECTIN
MP-II	MP-III	LGALS9	CD44	0.0059	GALECTIN
Myeloid cells	MP-III	LGALS9	CD44	0.0146	GALECTIN
MP-III	Myeloid cells	LGALS9	CD44	0.0088	GALECTIN
MP-III	T lymphocytes	LGALS9	CD44	0.0075	GALECTIN
