# Supplementary material for: Identifying metabolic reprogramming phenotypes with glycolysis-lipid metabolism discoordination and intercellular communication for lung adenocarcinoma metastasis
Source: Commun Biol. 2022 Mar 17;5:198. doi: 10.1038/s42003-022-03135-z (PMC8931047; doi:10.1038/s42003-022-03135-z)
Supplement: Supplementary file 5 — Supplementary Data 2 [file 42003_2022_3135_MOESM5_ESM.xlsx]

## Sheet: Sheet1
Supplementary Data 2. Pearson correlation between glycolytic and lipid metabolic genes with MPs in the TCGA dataset
Gene id	Gene symbol	Pathway	r	P	FDR
2597	GAPDH	Glycolysis / Gluconeogenesis	0.7688	4.11e-78	2.79e-76
7167	TPI1	Glycolysis / Gluconeogenesis	0.6814	4.4e-55	1.5e-53
3939	LDHA	Glycolysis / Gluconeogenesis	0.6084	2.95e-41	6.7e-40
5223	PGAM1	Glycolysis / Gluconeogenesis	0.6024	2.81e-40	4.78e-39
226	ALDOA	Glycolysis / Gluconeogenesis	0.5947	4.7e-39	6.4e-38
2821	GPI	Glycolysis / Gluconeogenesis	0.5865	8.77e-38	9.94e-37
5315	PKM	Glycolysis / Gluconeogenesis	0.5768	2.57e-36	2.5e-35
55276	PGM2	Glycolysis / Gluconeogenesis	0.5672	6.32e-35	5.37e-34
5230	PGK1	Glycolysis / Gluconeogenesis	0.562	3.52e-34	2.66e-33
84532	ACSS1	Glycolysis / Gluconeogenesis	-0.5603	5.96e-34	4.05e-33
125	ADH1B	Glycolysis / Gluconeogenesis	-0.4852	1.17e-24	7.26e-24
5214	PFKP	Glycolysis / Gluconeogenesis	0.4804	3.84e-24	2.17e-23
2023	ENO1	Glycolysis / Gluconeogenesis	0.4523	2.89e-21	1.51e-20
3099	HK2	Glycolysis / Gluconeogenesis	0.4418	2.96e-20	1.44e-19
217	ALDH2	Glycolysis / Gluconeogenesis	-0.4229	1.6e-18	7.23e-18
2203	FBP1	Glycolysis / Gluconeogenesis	-0.4049	5.64e-17	2.4e-16
5236	PGM1	Glycolysis / Gluconeogenesis	0.3457	1.69e-12	6.75e-12
224	ALDH3A2	Glycolysis / Gluconeogenesis	-0.3445	2.02e-12	7.62e-12
1738	DLD	Glycolysis / Gluconeogenesis	0.3386	5.05e-12	1.81e-11
441531	PGAM4	Glycolysis / Gluconeogenesis	0.3219	5.95e-11	2.02e-10
55902	ACSS2	Glycolysis / Gluconeogenesis	-0.318	1.05e-10	3.39e-10
221	ALDH3B1	Glycolysis / Gluconeogenesis	-0.264	1.05e-07	3.24e-07
2026	ENO2	Glycolysis / Gluconeogenesis	0.2538	3.3e-07	9.75e-07
219	ALDH1B1	Glycolysis / Gluconeogenesis	0.2445	8.98e-07	2.55e-06
387712	ENO4	Glycolysis / Gluconeogenesis	-0.2431	1.04e-06	2.83e-06
9562	MINPP1	Glycolysis / Gluconeogenesis	0.238	1.77e-06	4.64e-06
2027	ENO3	Glycolysis / Gluconeogenesis	-0.2255	6.17e-06	1.55e-05
222	ALDH3B2	Glycolysis / Gluconeogenesis	0.2138	1.87e-05	4.55e-05
1737	DLAT	Glycolysis / Gluconeogenesis	0.2053	4.03e-05	9.45e-05
230	ALDOC	Glycolysis / Gluconeogenesis	0.2001	6.36e-05	0.0001
5213	PFKM	Glycolysis / Gluconeogenesis	0.1556	0.0019	0.0043
223	ALDH9A1	Glycolysis / Gluconeogenesis	-0.1517	0.0025	0.0054
3945	LDHB	Glycolysis / Gluconeogenesis	0.1447	0.004	0.0082
126	ADH1C	Glycolysis / Gluconeogenesis	-0.1437	0.0043	0.0085
127	ADH4	Glycolysis / Gluconeogenesis	0.1387	0.0058	0.0113
2645	GCK	Glycolysis / Gluconeogenesis	0.1364	0.0067	0.0126
501	ALDH7A1	Glycolysis / Gluconeogenesis	-0.1359	0.0069	0.0127
5162	PDHB	Glycolysis / Gluconeogenesis	-0.1233	0.0143	0.0256
92483	LDHAL6B	Glycolysis / Gluconeogenesis	0.1193	0.0178	0.031
5232	PGK2	Glycolysis / Gluconeogenesis	0.0858	0.0891	0.1514
220	ALDH1A3	Glycolysis / Gluconeogenesis	0.0838	0.0966	0.1602
2538	G6PC	Glycolysis / Gluconeogenesis	0.0776	0.1239	0.2007
130589	GALM	Glycolysis / Gluconeogenesis	-0.0765	0.1295	0.2048
26330	GAPDHS	Glycolysis / Gluconeogenesis	0.0756	0.1343	0.2076
3948	LDHC	Glycolysis / Gluconeogenesis	0.0682	0.1768	0.2672
124	ADH1A	Glycolysis / Gluconeogenesis	-0.0622	0.2184	0.3228
3101	HK3	Glycolysis / Gluconeogenesis	0.0599	0.2354	0.3406
92579	G6PC3	Glycolysis / Gluconeogenesis	-0.057	0.2591	0.367
229	ALDOB	Glycolysis / Gluconeogenesis	-0.0556	0.271	0.3761
3098	HK1	Glycolysis / Gluconeogenesis	0.0525	0.2981	0.4055
669	BPGM	Glycolysis / Gluconeogenesis	0.0501	0.3215	0.4287
128	ADH5	Glycolysis / Gluconeogenesis	-0.049	0.3318	0.4339
5105	PCK1	Glycolysis / Gluconeogenesis	0.044	0.3835	0.492
5161	PDHA2	Glycolysis / Gluconeogenesis	0.0383	0.4483	0.5646
8789	FBP2	Glycolysis / Gluconeogenesis	-0.0357	0.4795	0.5928
130	ADH6	Glycolysis / Gluconeogenesis	-0.0325	0.5198	0.6312
5211	PFKL	Glycolysis / Gluconeogenesis	0.0304	0.5475	0.6531
160287	LDHAL6A	Glycolysis / Gluconeogenesis	0.026	0.6065	0.7041
80201	HKDC1	Glycolysis / Gluconeogenesis	-0.0257	0.6109	0.7041
10327	AKR1A1	Glycolysis / Gluconeogenesis	-0.0237	0.639	0.7242
5106	PCK2	Glycolysis / Gluconeogenesis	-0.0214	0.672	0.7474
83440	ADPGK	Glycolysis / Gluconeogenesis	-0.0207	0.6814	0.7474
5160	PDHA1	Glycolysis / Gluconeogenesis	0.0181	0.7207	0.7779
57818	G6PC2	Glycolysis / Gluconeogenesis	0.0125	0.8044	0.8547
218	ALDH3A1	Glycolysis / Gluconeogenesis	0.011	0.827	0.8652
131	ADH7	Glycolysis / Gluconeogenesis	-0.0053	0.9158	0.9295
5313	PKLR	Glycolysis / Gluconeogenesis	-0.0058	0.9093	0.9295
5224	PGAM2	Glycolysis / Gluconeogenesis	NA	NA	NA
23171	GPD1L	Glycerophospholipid metabolism	-0.6309	4.01e-45	4.41e-43
255189	PLA2G4F	Glycerophospholipid metabolism,	-0.4797	4.52e-24	2.49e-22
		Ether lipid metabolism
5319	PLA2G1B	Glycerophospholipid metabolism,	-0.4385	5.99e-20	2.2e-18
		Ether lipid metabolism
85465	EPT1	Glycerophospholipid metabolism,	0.4127	1.22e-17	3.36e-16
		Ether lipid metabolism
8540	AGPS	Ether lipid metabolism	0.3957	3.22e-16	7.09e-15
8399	PLA2G10	Glycerophospholipid metabolism,	-0.3907	8.14e-16	1.49e-14
		Ether lipid metabolism
1119	CHKA	Glycerophospholipid metabolism	-0.3885	1.21e-15	1.9e-14
9663	LPIN2	Glycerophospholipid metabolism	-0.3778	8.1e-15	1.11e-13
8611	PLPP1	Glycerophospholipid metabolism,	-0.357	2.77e-13	3.39e-12
		Ether lipid metabolism
10555	AGPAT2	Glycerophospholipid metabolism	-0.3555	3.51e-13	3.87e-12
79888	LPCAT1	Glycerophospholipid metabolism,	-0.3518	6.41e-13	6.41e-12
		Ether lipid metabolism
54675	CRLS1	Glycerophospholipid metabolism	-0.3425	2.77e-12	2.54e-11
23646	PLD3	Glycerophospholipid metabolism,	-0.3415	3.22e-12	2.72e-11
		Ether lipid metabolism
55326	AGPAT5	Glycerophospholipid metabolism	0.3231	5.06e-11	3.98e-10
2820	GPD2	Glycerophospholipid metabolism	0.3163	1.33e-10	9.74e-10
9489	PGS1	Glycerophospholipid metabolism	-0.3104	3.04e-10	2.09e-09
8681	JMJD7-PLA2G4B	Glycerophospholipid metabolism,	-0.3083	4.03e-10	2.61e-09
		Ether lipid metabolism
375775	PNPLA7	Glycerophospholipid metabolism	-0.3073	4.61e-10	2.82e-09
84803	AGPAT9	Glycerophospholipid metabolism	0.3038	7.36e-10	4.26e-09
5049	PAFAH1B2	Ether lipid metabolism	0.3032	8.02e-10	4.41e-09
122618	PLD4	Glycerophospholipid metabolism,	-0.3007	1.12e-09	5.88e-09
		Ether lipid metabolism
84647	PLA2G12B	Glycerophospholipid metabolism,	-0.2966	1.92e-09	9.59e-09
		Ether lipid metabolism
5337	PLD1	Glycerophospholipid metabolism,	0.2944	2.56e-09	1.22e-08
		Ether lipid metabolism
8398	PLA2G6	Glycerophospholipid metabolism,	-0.2928	3.13e-09	1.44e-08
		Ether lipid metabolism
9514	GAL3ST1	Ether lipid metabolism	-0.2749	2.92e-08	1.29e-07
9791	PTDSS1	Glycerophospholipid metabolism	0.2745	3.05e-08	1.29e-07
3931	LCAT	Glycerophospholipid metabolism	-0.2608	1.5e-07	6.12e-07
196051	PPAPDC1A	Glycerophospholipid metabolism	0.258	2.08e-07	8.16e-07
8760	CDS2	Glycerophospholipid metabolism	-0.2526	3.77e-07	1.43e-06
1120	CHKB	Glycerophospholipid metabolism	-0.247	6.92e-07	2.54e-06
1608	DGKG	Glycerophospholipid metabolism	0.2314	3.45e-06	1.22e-05
43	ACHE	Glycerophospholipid metabolism	-0.2277	4.96e-06	1.71e-05
253558	LCLAT1	Glycerophospholipid metabolism	0.2119	2.23e-05	7.42e-05
5130	PCYT1A	Glycerophospholipid metabolism	0.21	2.66e-05	8.59e-05
254531	LPCAT4	Glycerophospholipid metabolism	0.2088	2.93e-05	8.98e-05
		Ether lipid metabolism
57678	GPAM	Glycerophospholipid metabolism	-0.2085	3.02e-05	8.98e-05
8613	PPAP2B	Glycerophospholipid metabolism	-0.2088	2.96e-05	8.98e-05
		Ether lipid metabolism
50487	PLA2G3	Glycerophospholipid metabolism,	-0.1992	6.86e-05	0.0002
		Ether lipid metabolism
5320	PLA2G2A	Glycerophospholipid metabolism,	-0.1964	8.69e-05	0.0002
		Ether lipid metabolism
100137049	PLA2G4B	Glycerophospholipid metabolism,	-0.1896	0.0002	0.0004
		Ether lipid metabolism
10434	LYPLA1	Glycerophospholipid metabolism	0.1897	0.0002	0.0004
5168	ENPP2	Ether lipid metabolism	-0.1891	0.0002	0.0004
1040	CDS1	Glycerophospholipid metabolism	-0.1862	0.0002	0.0005
5338	PLD2	Glycerophospholipid metabolism	-0.1851	0.0002	0.0005
		Ether lipid metabolism
2819	GPD1	Glycerophospholipid metabolism	-0.1771	0.0004	0.001
7368	UGT8	Ether lipid metabolism	0.1762	0.0004	0.0011
9926	LPGAT1	Glycerophospholipid metabolism	0.1706	0.0007	0.0016
10423	CDIPT	Glycerophospholipid metabolism	-0.1681	0.0008	0.0019
8527	DGKD	Glycerophospholipid metabolism	-0.1657	0.001	0.0022
5050	PAFAH1B3	Ether lipid metabolism	0.164	0.0011	0.0024
129642	MBOAT2	Glycerophospholipid metabolism	0.1528	0.0024	0.0051
284161	GDPD1	Ether lipid metabolism	-0.1462	0.0036	0.0077
54947	LPCAT2	Glycerophospholipid metabolism	-0.145	0.0039	0.0082
		Ether lipid metabolism
8525	DGKZ	Glycerophospholipid metabolism	0.1431	0.0044	0.009
137964	AGPAT6	Glycerophospholipid metabolism	-0.1396	0.0055	0.011
56261	GPCPD1	Glycerophospholipid metabolism	-0.1352	0.0072	0.0141
1607	DGKB	Glycerophospholipid metabolism	0.1309	0.0093	0.0179
5322	PLA2G5	Glycerophospholipid metabolism	-0.129	0.0104	0.0197
		Ether lipid metabolism
11145	PLA2G16	Glycerophospholipid metabolism	-0.1282	0.0109	0.0203
		Ether lipid metabolism
5048	PAFAH1B1	Ether lipid metabolism	-0.1275	0.0113	0.0208
56894	AGPAT3	Glycerophospholipid metabolism	-0.1258	0.0125	0.0225
81579	PLA2G12A	Glycerophospholipid metabolism	-0.1214	0.0159	0.0283
		Ether lipid metabolism
1609	DGKQ	Glycerophospholipid metabolism	-0.1166	0.0206	0.036
391013	PLA2G2C	Glycerophospholipid metabolism	-0.1087	0.031	0.0532
		Ether lipid metabolism
55500	ETNK1	Glycerophospholipid metabolism	0.1019	0.0433	0.0732
84513	PPAPDC1B	Glycerophospholipid metabolism	-0.0991	0.0494	0.0823
123745	PLA2G4E	Glycerophospholipid metabolism	-0.0972	0.0538	0.0839
		Ether lipid metabolism
1606	DGKA	Glycerophospholipid metabolism	0.0973	0.0537	0.0839
283748	PLA2G4D	Glycerophospholipid metabolism	0.0983	0.0512	0.0839
		Ether lipid metabolism
56985	ADPRM	Glycerophospholipid metabolism	-0.0977	0.0528	0.0839
64900	LPIN3	Glycerophospholipid metabolism	-0.0971	0.0542	0.0839
23659	PLA2G15	Glycerophospholipid metabolism	-0.0932	0.0647	0.0989
154141	MBOAT1	Glycerophospholipid metabolism	-0.088	0.0811	0.1222
23175	LPIN1	Glycerophospholipid metabolism	-0.0785	0.1197	0.1755
5321	PLA2G4A	Glycerophospholipid metabolism,	-0.0788	0.1185	0.1755
		Ether lipid metabolism
79143	MBOAT7	Glycerophospholipid metabolism	0.078	0.1221	0.1768
8605	PLA2G4C	Glycerophospholipid metabolism,	-0.0767	0.1287	0.1839
		Ether lipid metabolism
9162	DGKI	Glycerophospholipid metabolism	0.073	0.1482	0.209
11313	LYPLA2	Glycerophospholipid metabolism	-0.0716	0.1558	0.217
56895	AGPAT4	Glycerophospholipid metabolism	0.0701	0.1648	0.2238
133121	ENPP6	Ether lipid metabolism	-0.0703	0.1637	0.2238
162466	PHOSPHO1	Glycerophospholipid metabolism	0.0657	0.1931	0.2591
151056	PLB1	Glycerophospholipid metabolism,	-0.0631	0.2114	0.2801
		Ether lipid metabolism
10400	PEMT	Glycerophospholipid metabolism	-0.06	0.2346	0.3073
5833	PCYT2	Glycerophospholipid metabolism	-0.0547	0.2787	0.3606
64850	ETNPPL	Glycerophospholipid metabolism	-0.0538	0.287	0.3629
5051	PAFAH2	Ether lipid metabolism	-0.0538	0.2867	0.3629
81490	PTDSS2	Glycerophospholipid metabolism	-0.0469	0.3531	0.4414
10390	CEPT1	Glycerophospholipid metabolism,	-0.0432	0.3923	0.4849
		Ether lipid metabolism
10554	AGPAT1	Glycerophospholipid metabolism	-0.0409	0.418	0.5098
139189	DGKK	Glycerophospholipid metabolism	0.0406	0.4218	0.5098
8443	GNPAT	Glycerophospholipid metabolism	-0.04	0.4286	0.5124
6901	TAZ	Glycerophospholipid metabolism	-0.0367	0.4676	0.5531
255043	TMEM86B	Ether lipid metabolism	0.0341	0.5001	0.5852
150763	GPAT2	Glycerophospholipid metabolism	0.0308	0.5425	0.6216
8612	PPAP2C	Glycerophospholipid metabolism,	-0.031	0.5394	0.6216
		Ether lipid metabolism
55224	ETNK2	Glycerophospholipid metabolism	-0.0282	0.5766	0.6472
79153	GDPD3	Ether lipid metabolism	0.0283	0.5751	0.6472
1103	CHAT	Glycerophospholipid metabolism	-0.0262	0.6043	0.6714
56994	CHPT1	Glycerophospholipid metabolism,	0.0181	0.7197	0.7917
		Ether lipid metabolism
23761	PISD	Glycerophospholipid metabolism	-0.0174	0.7302	0.7952
8526	DGKE	Glycerophospholipid metabolism	0.0147	0.7704	0.8309
9468	PCYT1B	Glycerophospholipid metabolism	-0.0102	0.8402	0.8887
7941	PLA2G7	Ether lipid metabolism	-0.0107	0.8325	0.8887
10162	LPCAT3	Glycerophospholipid metabolism	0.0085	0.8658	0.9004
26279	PLA2G2D	Glycerophospholipid metabolism	0.0084	0.8676	0.9004
		Ether lipid metabolism
64600	PLA2G2F	Glycerophospholipid metabolism,	-0.0055	0.9138	0.9394
		Ether lipid metabolism
30814	PLA2G2E	Glycerophospholipid metabolism,	-0.0037	0.9423	0.9597
		Ether lipid metabolism
10908	PNPLA6	Glycerophospholipid metabolism	-0.0023	0.9642	0.9731
160851	DGKH	Glycerophospholipid metabolism	0.0001	0.998	0.998
