# Supplementary material for: Identifying metabolic reprogramming phenotypes with glycolysis-lipid metabolism discoordination and intercellular communication for lung adenocarcinoma metastasis
Source: Commun Biol. 2022 Mar 17;5:198. doi: 10.1038/s42003-022-03135-z (PMC8931047; doi:10.1038/s42003-022-03135-z)
Supplement: Supplementary file 6 — Supplementary Data 3 [file 42003_2022_3135_MOESM6_ESM.xlsx]

## Sheet: Sheet1
Supplementary Data 3. Ligand-receptor pairs interacting MP-III with refined subdivided cell subtypes in the GSE131907 dataset
Source	Target	Ligand	Receptor	Intensity	Pathway
MP-II	CD163+CD14+ DCs	TGFB1	TGFbR1_R2	0.0004	TGFb
MP-III	CD163+CD14+ DCs	TGFB1	TGFbR1_R2	0.0004	TGFb
MP-II	mo-Mac	TGFB1	TGFbR1_R2	0.0004	TGFb
MP-III	mo-Mac	TGFB1	TGFbR1_R2	0.0004	TGFb
MP-II	pDCs	TGFB1	TGFbR1_R2	0.0008	TGFb
MP-III	pDCs	TGFB1	TGFbR1_R2	0.0008	TGFb
COL13A1+ matrix FBs	MP-II	BMP5	ACVR1_BMPR2	0.0003	BMP
MP-I	Alveolar Mac	GDF15	TGFBR2	0.0032	GDF
MP-II	Alveolar Mac	GDF15	TGFBR2	0.0029	GDF
MP-III	Alveolar Mac	GDF15	TGFBR2	0.002	GDF
MP-I	CD163+CD14+ DCs	GDF15	TGFBR2	0.0032	GDF
MP-II	CD163+CD14+ DCs	GDF15	TGFBR2	0.0029	GDF
MP-III	CD163+CD14+ DCs	GDF15	TGFBR2	0.002	GDF
MP-I	CD207+CD1a+ LCs	GDF15	TGFBR2	0.0027	GDF
MP-II	CD207+CD1a+ LCs	GDF15	TGFBR2	0.0024	GDF
MP-III	CD207+CD1a+ LCs	GDF15	TGFBR2	0.0017	GDF
MP-I	COL13A1+ matrix FBs	GDF15	TGFBR2	0.0038	GDF
MP-II	COL13A1+ matrix FBs	GDF15	TGFBR2	0.0034	GDF
MP-III	COL13A1+ matrix FBs	GDF15	TGFBR2	0.0024	GDF
MP-I	COL14A1+ matrix FBs	GDF15	TGFBR2	0.0045	GDF
MP-II	COL14A1+ matrix FBs	GDF15	TGFBR2	0.0041	GDF
MP-III	COL14A1+ matrix FBs	GDF15	TGFBR2	0.0028	GDF
MP-I	Lymphatic ECs	GDF15	TGFBR2	0.0247	GDF
MP-II	Lymphatic ECs	GDF15	TGFBR2	0.0221	GDF
MP-III	Lymphatic ECs	GDF15	TGFBR2	0.0155	GDF
MP-I	mo-Mac	GDF15	TGFBR2	0.0039	GDF
MP-II	mo-Mac	GDF15	TGFBR2	0.0034	GDF
MP-III	mo-Mac	GDF15	TGFBR2	0.0024	GDF
COL14A1+ matrix FBs	MP-I	GDF15	TGFBR2	0.0006	GDF
Lymphatic ECs	MP-I	GDF15	TGFBR2	0.0009	GDF
MP-I	MP-I	GDF15	TGFBR2	0.0023	GDF
MP-II	MP-I	GDF15	TGFBR2	0.0021	GDF
MP-III	MP-I	GDF15	TGFBR2	0.0015	GDF
COL14A1+ matrix FBs	MP-II	GDF15	TGFBR2	0.0007	GDF
Lymphatic ECs	MP-II	GDF15	TGFBR2	0.0011	GDF
MP-I	MP-II	GDF15	TGFBR2	0.0026	GDF
MP-II	MP-II	GDF15	TGFBR2	0.0024	GDF
MP-III	MP-II	GDF15	TGFBR2	0.0016	GDF
COL14A1+ matrix FBs	MP-III	GDF15	TGFBR2	0.0004	GDF
Lymphatic ECs	MP-III	GDF15	TGFBR2	0.0007	GDF
MP-I	MP-III	GDF15	TGFBR2	0.0017	GDF
MP-II	MP-III	GDF15	TGFBR2	0.0015	GDF
MP-III	MP-III	GDF15	TGFBR2	0.001	GDF
MP-I	Myofibroblasts	GDF15	TGFBR2	0.0037	GDF
MP-II	Myofibroblasts	GDF15	TGFBR2	0.0033	GDF
MP-III	Myofibroblasts	GDF15	TGFBR2	0.0023	GDF
MP-I	pDCs	GDF15	TGFBR2	0.0062	GDF
MP-II	pDCs	GDF15	TGFBR2	0.0055	GDF
MP-III	pDCs	GDF15	TGFBR2	0.0039	GDF
MP-I	Stalk-like ECs	GDF15	TGFBR2	0.0167	GDF
MP-II	Stalk-like ECs	GDF15	TGFBR2	0.0149	GDF
MP-III	Stalk-like ECs	GDF15	TGFBR2	0.0105	GDF
MP-I	Tip-like ECs	GDF15	TGFBR2	0.0164	GDF
MP-II	Tip-like ECs	GDF15	TGFBR2	0.0147	GDF
MP-III	Tip-like ECs	GDF15	TGFBR2	0.0103	GDF
MP-I	Tumor ECs	GDF15	TGFBR2	0.0213	GDF
MP-II	Tumor ECs	GDF15	TGFBR2	0.0191	GDF
MP-III	Tumor ECs	GDF15	TGFBR2	0.0134	GDF
MP-I	CD207+CD1a+ LCs	VEGFA	FLT1	0.0008	VEGF
MP-II	CD207+CD1a+ LCs	VEGFA	FLT1	0.0018	VEGF
MP-III	CD207+CD1a+ LCs	VEGFA	FLT1	0.002	VEGF
MP-I	Stalk-like ECs	VEGFA	FLT1	0.0021	VEGF
MP-II	Stalk-like ECs	VEGFA	FLT1	0.0045	VEGF
MP-III	Stalk-like ECs	VEGFA	FLT1	0.0052	VEGF
MP-I	Tip-like ECs	VEGFA	FLT1	0.0025	VEGF
MP-II	Tip-like ECs	VEGFA	FLT1	0.0052	VEGF
MP-III	Tip-like ECs	VEGFA	FLT1	0.0061	VEGF
MP-I	Tumor ECs	VEGFA	FLT1	0.0042	VEGF
MP-II	Tumor ECs	VEGFA	FLT1	0.0088	VEGF
MP-III	Tumor ECs	VEGFA	FLT1	0.0103	VEGF
MP-I	Lymphatic ECs	VEGFA	KDR	0.0014	VEGF
MP-II	Lymphatic ECs	VEGFA	KDR	0.003	VEGF
MP-III	Lymphatic ECs	VEGFA	KDR	0.0035	VEGF
MP-I	Tip-like ECs	VEGFA	KDR	0.0018	VEGF
MP-II	Tip-like ECs	VEGFA	KDR	0.0038	VEGF
MP-III	Tip-like ECs	VEGFA	KDR	0.0044	VEGF
MP-I	Tumor ECs	VEGFA	KDR	0.0015	VEGF
MP-II	Tumor ECs	VEGFA	KDR	0.0033	VEGF
MP-III	Tumor ECs	VEGFA	KDR	0.0038	VEGF
MP-I	CD207+CD1a+ LCs	VEGFB	FLT1	0.0002	VEGF
MP-II	CD207+CD1a+ LCs	VEGFB	FLT1	0.0004	VEGF
MP-III	CD207+CD1a+ LCs	VEGFB	FLT1	0.0004	VEGF
MP-I	Stalk-like ECs	VEGFB	FLT1	0.0005	VEGF
MP-II	Stalk-like ECs	VEGFB	FLT1	0.0011	VEGF
MP-III	Stalk-like ECs	VEGFB	FLT1	0.001	VEGF
MP-I	Tip-like ECs	VEGFB	FLT1	0.0006	VEGF
MP-II	Tip-like ECs	VEGFB	FLT1	0.0013	VEGF
MP-III	Tip-like ECs	VEGFB	FLT1	0.0011	VEGF
MP-I	Tumor ECs	VEGFB	FLT1	0.0011	VEGF
MP-II	Tumor ECs	VEGFB	FLT1	0.0021	VEGF
MP-III	Tumor ECs	VEGFB	FLT1	0.0019	VEGF
MP-I	Tip-like ECs	VEGFA	FLT1_KDR	0.0021	VEGF
MP-II	Tip-like ECs	VEGFA	FLT1_KDR	0.0045	VEGF
MP-III	Tip-like ECs	VEGFA	FLT1_KDR	0.0052	VEGF
MP-I	Tumor ECs	VEGFA	FLT1_KDR	0.0026	VEGF
MP-II	Tumor ECs	VEGFA	FLT1_KDR	0.0056	VEGF
MP-III	Tumor ECs	VEGFA	FLT1_KDR	0.0065	VEGF
MP-II	Alveolar Mac	CCL3	CCR1	0.0003	CCL
MP-II	mo-Mac	CCL3	CCR1	0.0005	CCL
MP-II	Stalk-like ECs	CCL2	ACKR1	0.003	CCL
MP-II	Tumor ECs	CCL2	ACKR1	0.0024	CCL
MP-II	Stalk-like ECs	CCL18	ACKR1	0.0086	CCL
MP-III	Stalk-like ECs	CCL18	ACKR1	0.0013	CCL
MP-II	Tumor ECs	CCL18	ACKR1	0.0069	CCL
MP-III	Tumor ECs	CCL18	ACKR1	0.001	CCL
MP-II	Stalk-like ECs	CXCL1	ACKR1	0.0097	CXCL
MP-II	Tumor ECs	CXCL1	ACKR1	0.0078	CXCL
MP-I	Stalk-like ECs	CXCL2	ACKR1	0.0785	CXCL
MP-II	Stalk-like ECs	CXCL2	ACKR1	0.075	CXCL
MP-III	Stalk-like ECs	CXCL2	ACKR1	0.0681	CXCL
MP-I	Tumor ECs	CXCL2	ACKR1	0.0642	CXCL
MP-II	Tumor ECs	CXCL2	ACKR1	0.0613	CXCL
MP-III	Tumor ECs	CXCL2	ACKR1	0.0556	CXCL
MP-I	Stalk-like ECs	CXCL3	ACKR1	0.0035	CXCL
MP-II	Stalk-like ECs	CXCL3	ACKR1	0.0079	CXCL
MP-III	Stalk-like ECs	CXCL3	ACKR1	0.0036	CXCL
MP-I	Tumor ECs	CXCL3	ACKR1	0.0029	CXCL
MP-II	Tumor ECs	CXCL3	ACKR1	0.0064	CXCL
MP-III	Tumor ECs	CXCL3	ACKR1	0.0029	CXCL
MP-I	Stalk-like ECs	CXCL8	ACKR1	0.0179	CXCL
MP-II	Stalk-like ECs	CXCL8	ACKR1	0.0404	CXCL
MP-III	Stalk-like ECs	CXCL8	ACKR1	0.0238	CXCL
MP-I	Tumor ECs	CXCL8	ACKR1	0.0145	CXCL
MP-II	Tumor ECs	CXCL8	ACKR1	0.0328	CXCL
MP-III	Tumor ECs	CXCL8	ACKR1	0.0192	CXCL
MP-I	Exhausted CD8+ T	CXCL16	CXCR6	0.0015	CXCL
MP-II	Exhausted CD8+ T	CXCL16	CXCR6	0.0028	CXCL
MP-III	Exhausted CD8+ T	CXCL16	CXCR6	0.0013	CXCL
MP-I	Exhausted Tfh	CXCL16	CXCR6	0.0045	CXCL
MP-II	Exhausted Tfh	CXCL16	CXCR6	0.0085	CXCL
MP-III	Exhausted Tfh	CXCL16	CXCR6	0.004	CXCL
MP-I	Treg	CXCL16	CXCR6	0.0011	CXCL
MP-II	Treg	CXCL16	CXCR6	0.0021	CXCL
MP-III	Treg	CXCL16	CXCR6	0.001	CXCL
MP-I	Activated DCs	MIF	CD74_CXCR4	0.078	MIF
MP-II	Activated DCs	MIF	CD74_CXCR4	0.1074	MIF
MP-III	Activated DCs	MIF	CD74_CXCR4	0.1247	MIF
MP-I	Alveolar Mac	MIF	CD74_CXCR4	0.0216	MIF
MP-II	Alveolar Mac	MIF	CD74_CXCR4	0.0304	MIF
MP-III	Alveolar Mac	MIF	CD74_CXCR4	0.0358	MIF
MP-I	CD141+ DCs	MIF	CD74_CXCR4	0.0602	MIF
MP-II	CD141+ DCs	MIF	CD74_CXCR4	0.0835	MIF
MP-III	CD141+ DCs	MIF	CD74_CXCR4	0.0973	MIF
MP-I	CD163+CD14+ DCs	MIF	CD74_CXCR4	0.0657	MIF
MP-II	CD163+CD14+ DCs	MIF	CD74_CXCR4	0.091	MIF
MP-III	CD163+CD14+ DCs	MIF	CD74_CXCR4	0.1059	MIF
MP-I	CD1c+ DCs	MIF	CD74_CXCR4	0.0738	MIF
MP-II	CD1c+ DCs	MIF	CD74_CXCR4	0.1018	MIF
MP-III	CD1c+ DCs	MIF	CD74_CXCR4	0.1183	MIF
MP-I	CD207+CD1a+ LCs	MIF	CD74_CXCR4	0.0253	MIF
MP-II	CD207+CD1a+ LCs	MIF	CD74_CXCR4	0.0357	MIF
MP-III	CD207+CD1a+ LCs	MIF	CD74_CXCR4	0.0419	MIF
MP-I	CD4+ Th	MIF	CD74_CXCR4	0.0589	MIF
MP-II	CD4+ Th	MIF	CD74_CXCR4	0.0818	MIF
MP-III	CD4+ Th	MIF	CD74_CXCR4	0.0953	MIF
MP-I	CD8 low T	MIF	CD74_CXCR4	0.0663	MIF
MP-II	CD8 low T	MIF	CD74_CXCR4	0.0918	MIF
MP-III	CD8 low T	MIF	CD74_CXCR4	0.1068	MIF
MP-I	CD8+/CD4+ Mixed Th	MIF	CD74_CXCR4	0.0665	MIF
MP-II	CD8+/CD4+ Mixed Th	MIF	CD74_CXCR4	0.092	MIF
MP-III	CD8+/CD4+ Mixed Th	MIF	CD74_CXCR4	0.1071	MIF
MP-I	Cytotoxic CD8+ T	MIF	CD74_CXCR4	0.0609	MIF
MP-II	Cytotoxic CD8+ T	MIF	CD74_CXCR4	0.0844	MIF
MP-III	Cytotoxic CD8+ T	MIF	CD74_CXCR4	0.0984	MIF
MP-I	Exhausted CD8+ T	MIF	CD74_CXCR4	0.0683	MIF
MP-II	Exhausted CD8+ T	MIF	CD74_CXCR4	0.0944	MIF
MP-III	Exhausted CD8+ T	MIF	CD74_CXCR4	0.1099	MIF
MP-I	Exhausted Tfh	MIF	CD74_CXCR4	0.0643	MIF
MP-II	Exhausted Tfh	MIF	CD74_CXCR4	0.089	MIF
MP-III	Exhausted Tfh	MIF	CD74_CXCR4	0.1037	MIF
MP-I	Follicular B cells	MIF	CD74_CXCR4	0.0852	MIF
MP-II	Follicular B cells	MIF	CD74_CXCR4	0.117	MIF
MP-III	Follicular B cells	MIF	CD74_CXCR4	0.1355	MIF
MP-I	GC B cells in the DZ	MIF	CD74_CXCR4	0.0534	MIF
MP-II	GC B cells in the DZ	MIF	CD74_CXCR4	0.0743	MIF
MP-III	GC B cells in the DZ	MIF	CD74_CXCR4	0.0868	MIF
MP-I	GC B cells in the LZ	MIF	CD74_CXCR4	0.061	MIF
MP-II	GC B cells in the LZ	MIF	CD74_CXCR4	0.0845	MIF
MP-III	GC B cells in the LZ	MIF	CD74_CXCR4	0.0985	MIF
MP-I	MALT B cells	MIF	CD74_CXCR4	0.0288	MIF
MP-II	MALT B cells	MIF	CD74_CXCR4	0.0404	MIF
MP-III	MALT B cells	MIF	CD74_CXCR4	0.0475	MIF
MP-I	mo-Mac	MIF	CD74_CXCR4	0.0375	MIF
MP-II	mo-Mac	MIF	CD74_CXCR4	0.0525	MIF
MP-III	mo-Mac	MIF	CD74_CXCR4	0.0615	MIF
MP-I	Monocytes	MIF	CD74_CXCR4	0.0294	MIF
MP-II	Monocytes	MIF	CD74_CXCR4	0.0414	MIF
MP-III	Monocytes	MIF	CD74_CXCR4	0.0486	MIF
MP-I	Naive CD4+ T	MIF	CD74_CXCR4	0.0435	MIF
MP-II	Naive CD4+ T	MIF	CD74_CXCR4	0.0607	MIF
MP-III	Naive CD4+ T	MIF	CD74_CXCR4	0.0711	MIF
MP-I	Naive CD8+ T	MIF	CD74_CXCR4	0.0628	MIF
MP-II	Naive CD8+ T	MIF	CD74_CXCR4	0.087	MIF
MP-III	Naive CD8+ T	MIF	CD74_CXCR4	0.1014	MIF
MP-I	NK	MIF	CD74_CXCR4	0.0562	MIF
MP-II	NK	MIF	CD74_CXCR4	0.0781	MIF
MP-III	NK	MIF	CD74_CXCR4	0.0911	MIF
MP-I	pDCs	MIF	CD74_CXCR4	0.0843	MIF
MP-II	pDCs	MIF	CD74_CXCR4	0.1158	MIF
MP-III	pDCs	MIF	CD74_CXCR4	0.1342	MIF
MP-I	Tip-like ECs	MIF	CD74_CXCR4	0.0244	MIF
MP-II	Tip-like ECs	MIF	CD74_CXCR4	0.0344	MIF
MP-III	Tip-like ECs	MIF	CD74_CXCR4	0.0405	MIF
MP-I	Treg	MIF	CD74_CXCR4	0.0571	MIF
MP-II	Treg	MIF	CD74_CXCR4	0.0792	MIF
MP-III	Treg	MIF	CD74_CXCR4	0.0924	MIF
MP-II	Tumor ECs	MIF	CD74_CXCR4	0.0253	MIF
MP-III	Tumor ECs	MIF	CD74_CXCR4	0.0298	MIF
MP-I	Activated DCs	MIF	CD74_CD44	0.0651	MIF
MP-II	Activated DCs	MIF	CD74_CD44	0.0901	MIF
MP-III	Activated DCs	MIF	CD74_CD44	0.1048	MIF
MP-I	Alveolar Mac	MIF	CD74_CD44	0.0676	MIF
MP-II	Alveolar Mac	MIF	CD74_CD44	0.0935	MIF
MP-III	Alveolar Mac	MIF	CD74_CD44	0.1087	MIF
MP-I	CD141+ DCs	MIF	CD74_CD44	0.048	MIF
MP-II	CD141+ DCs	MIF	CD74_CD44	0.0669	MIF
MP-III	CD141+ DCs	MIF	CD74_CD44	0.0782	MIF
MP-I	CD163+CD14+ DCs	MIF	CD74_CD44	0.0703	MIF
MP-II	CD163+CD14+ DCs	MIF	CD74_CD44	0.0971	MIF
MP-III	CD163+CD14+ DCs	MIF	CD74_CD44	0.1129	MIF
MP-I	CD1c+ DCs	MIF	CD74_CD44	0.0677	MIF
MP-II	CD1c+ DCs	MIF	CD74_CD44	0.0936	MIF
MP-III	CD1c+ DCs	MIF	CD74_CD44	0.1089	MIF
MP-I	CD207+CD1a+ LCs	MIF	CD74_CD44	0.0615	MIF
MP-II	CD207+CD1a+ LCs	MIF	CD74_CD44	0.0853	MIF
MP-III	CD207+CD1a+ LCs	MIF	CD74_CD44	0.0994	MIF
MP-I	CD4+ Th	MIF	CD74_CD44	0.0402	MIF
MP-II	CD4+ Th	MIF	CD74_CD44	0.0562	MIF
MP-III	CD4+ Th	MIF	CD74_CD44	0.0659	MIF
MP-I	CD8 low T	MIF	CD74_CD44	0.0454	MIF
MP-II	CD8 low T	MIF	CD74_CD44	0.0634	MIF
MP-III	CD8 low T	MIF	CD74_CD44	0.0741	MIF
MP-I	CD8+/CD4+ Mixed Th	MIF	CD74_CD44	0.0439	MIF
MP-II	CD8+/CD4+ Mixed Th	MIF	CD74_CD44	0.0613	MIF
MP-III	CD8+/CD4+ Mixed Th	MIF	CD74_CD44	0.0718	MIF
MP-I	COL13A1+ matrix FBs	MIF	CD74_CD44	0.0263	MIF
MP-II	COL13A1+ matrix FBs	MIF	CD74_CD44	0.037	MIF
MP-III	COL13A1+ matrix FBs	MIF	CD74_CD44	0.0435	MIF
MP-II	COL14A1+ matrix FBs	MIF	CD74_CD44	0.0197	MIF
MP-III	COL14A1+ matrix FBs	MIF	CD74_CD44	0.0233	MIF
MP-I	Cytotoxic CD8+ T	MIF	CD74_CD44	0.0381	MIF
MP-II	Cytotoxic CD8+ T	MIF	CD74_CD44	0.0534	MIF
MP-III	Cytotoxic CD8+ T	MIF	CD74_CD44	0.0626	MIF
MP-I	Exhausted CD8+ T	MIF	CD74_CD44	0.0451	MIF
MP-II	Exhausted CD8+ T	MIF	CD74_CD44	0.063	MIF
MP-III	Exhausted CD8+ T	MIF	CD74_CD44	0.0737	MIF
MP-I	Exhausted Tfh	MIF	CD74_CD44	0.0451	MIF
MP-II	Exhausted Tfh	MIF	CD74_CD44	0.0629	MIF
MP-III	Exhausted Tfh	MIF	CD74_CD44	0.0736	MIF
MP-I	Follicular B cells	MIF	CD74_CD44	0.0534	MIF
MP-II	Follicular B cells	MIF	CD74_CD44	0.0743	MIF
MP-III	Follicular B cells	MIF	CD74_CD44	0.0868	MIF
MP-I	GC B cells in the DZ	MIF	CD74_CD44	0.0231	MIF
MP-II	GC B cells in the DZ	MIF	CD74_CD44	0.0326	MIF
MP-III	GC B cells in the DZ	MIF	CD74_CD44	0.0384	MIF
MP-I	MALT B cells	MIF	CD74_CD44	0.0235	MIF
MP-II	MALT B cells	MIF	CD74_CD44	0.0331	MIF
MP-III	MALT B cells	MIF	CD74_CD44	0.0389	MIF
MP-I	MAST	MIF	CD74_CD44	0.0334	MIF
MP-II	MAST	MIF	CD74_CD44	0.0469	MIF
MP-III	MAST	MIF	CD74_CD44	0.055	MIF
MP-I	mo-Mac	MIF	CD74_CD44	0.0627	MIF
MP-II	mo-Mac	MIF	CD74_CD44	0.0869	MIF
MP-III	mo-Mac	MIF	CD74_CD44	0.1012	MIF
MP-I	Monocytes	MIF	CD74_CD44	0.063	MIF
MP-II	Monocytes	MIF	CD74_CD44	0.0873	MIF
MP-III	Monocytes	MIF	CD74_CD44	0.1017	MIF
CD163+CD14+ DCs	MP-I	MIF	CD74_CD44	0.0239	MIF
COL13A1+ matrix FBs	MP-I	MIF	CD74_CD44	0.0256	MIF
COL14A1+ matrix FBs	MP-I	MIF	CD74_CD44	0.0284	MIF
mo-Mac	MP-I	MIF	CD74_CD44	0.0201	MIF
MP-I	MP-I	MIF	CD74_CD44	0.0305	MIF
MP-II	MP-I	MIF	CD74_CD44	0.0429	MIF
MP-III	MP-I	MIF	CD74_CD44	0.0503	MIF
Myofibroblasts	MP-I	MIF	CD74_CD44	0.0431	MIF
CD163+CD14+ DCs	MP-II	MIF	CD74_CD44	0.0225	MIF
COL13A1+ matrix FBs	MP-II	MIF	CD74_CD44	0.0241	MIF
COL14A1+ matrix FBs	MP-II	MIF	CD74_CD44	0.0268	MIF
mo-Mac	MP-II	MIF	CD74_CD44	0.019	MIF
MP-I	MP-II	MIF	CD74_CD44	0.0288	MIF
MP-II	MP-II	MIF	CD74_CD44	0.0405	MIF
MP-III	MP-II	MIF	CD74_CD44	0.0476	MIF
Myofibroblasts	MP-II	MIF	CD74_CD44	0.0408	MIF
CD163+CD14+ DCs	MP-III	MIF	CD74_CD44	0.0226	MIF
COL13A1+ matrix FBs	MP-III	MIF	CD74_CD44	0.0242	MIF
COL14A1+ matrix FBs	MP-III	MIF	CD74_CD44	0.0269	MIF
mo-Mac	MP-III	MIF	CD74_CD44	0.019	MIF
MP-I	MP-III	MIF	CD74_CD44	0.029	MIF
MP-II	MP-III	MIF	CD74_CD44	0.0407	MIF
MP-III	MP-III	MIF	CD74_CD44	0.0478	MIF
Myofibroblasts	MP-III	MIF	CD74_CD44	0.0409	MIF
MP-II	Myofibroblasts	MIF	CD74_CD44	0.0232	MIF
MP-III	Myofibroblasts	MIF	CD74_CD44	0.0274	MIF
MP-I	Naive CD4+ T	MIF	CD74_CD44	0.0315	MIF
MP-II	Naive CD4+ T	MIF	CD74_CD44	0.0442	MIF
MP-III	Naive CD4+ T	MIF	CD74_CD44	0.0519	MIF
MP-I	Naive CD8+ T	MIF	CD74_CD44	0.0447	MIF
MP-II	Naive CD8+ T	MIF	CD74_CD44	0.0624	MIF
MP-III	Naive CD8+ T	MIF	CD74_CD44	0.073	MIF
MP-I	NK	MIF	CD74_CD44	0.025	MIF
MP-II	NK	MIF	CD74_CD44	0.0351	MIF
MP-III	NK	MIF	CD74_CD44	0.0413	MIF
MP-I	pDCs	MIF	CD74_CD44	0.0263	MIF
MP-II	pDCs	MIF	CD74_CD44	0.037	MIF
MP-III	pDCs	MIF	CD74_CD44	0.0435	MIF
MP-II	Smooth muscle cells	MIF	CD74_CD44	0.0184	MIF
MP-III	Smooth muscle cells	MIF	CD74_CD44	0.0217	MIF
MP-I	Treg	MIF	CD74_CD44	0.0447	MIF
MP-II	Treg	MIF	CD74_CD44	0.0625	MIF
MP-III	Treg	MIF	CD74_CD44	0.0731	MIF
COL14A1+ matrix FBs	MP-I	IL6	IL6R_IL6ST	0.0008	IL6
COL14A1+ matrix FBs	MP-II	IL6	IL6R_IL6ST	0.0013	IL6
Alveolar Mac	MP-II	OSM	LIFR_IL6ST	0.0007	OSM
CD163+CD14+ DCs	MP-II	OSM	LIFR_IL6ST	0.0015	OSM
CD1c+ DCs	MP-II	OSM	LIFR_IL6ST	0.0011	OSM
mo-Mac	MP-II	OSM	LIFR_IL6ST	0.0001	OSM
Monocytes	MP-II	OSM	LIFR_IL6ST	0.0018	OSM
Alveolar Mac	MP-I	OSM	OSMR_IL6ST	0.0007	OSM
CD163+CD14+ DCs	MP-I	OSM	OSMR_IL6ST	0.0015	OSM
CD1c+ DCs	MP-I	OSM	OSMR_IL6ST	0.0011	OSM
mo-Mac	MP-I	OSM	OSMR_IL6ST	0.0001	OSM
Monocytes	MP-I	OSM	OSMR_IL6ST	0.0019	OSM
Alveolar Mac	MP-II	OSM	OSMR_IL6ST	0.0017	OSM
CD163+CD14+ DCs	MP-II	OSM	OSMR_IL6ST	0.0035	OSM
CD1c+ DCs	MP-II	OSM	OSMR_IL6ST	0.0025	OSM
mo-Mac	MP-II	OSM	OSMR_IL6ST	0.0003	OSM
Monocytes	MP-II	OSM	OSMR_IL6ST	0.0044	OSM
Alveolar Mac	MP-III	OSM	OSMR_IL6ST	0.0007	OSM
CD163+CD14+ DCs	MP-III	OSM	OSMR_IL6ST	0.0015	OSM
CD1c+ DCs	MP-III	OSM	OSMR_IL6ST	0.0011	OSM
mo-Mac	MP-III	OSM	OSMR_IL6ST	0.0001	OSM
Monocytes	MP-III	OSM	OSMR_IL6ST	0.0019	OSM
Cytotoxic CD8+ T	MP-II	IFNG	IFNGR1_IFNGR2	0.0029	IFN-II
Exhausted CD8+ T	MP-II	IFNG	IFNGR1_IFNGR2	0.0026	IFN-II
Cytotoxic CD8+ T	MP-III	IFNG	IFNGR1_IFNGR2	0.0028	IFN-II
Exhausted CD8+ T	MP-III	IFNG	IFNGR1_IFNGR2	0.0025	IFN-II
Alveolar Mac	MP-I	TNF	TNFRSF1A	0.0006	TNF
CD141+ DCs	MP-I	TNF	TNFRSF1A	0.001	TNF
CD163+CD14+ DCs	MP-I	TNF	TNFRSF1A	0.001	TNF
CD207+CD1a+ LCs	MP-I	TNF	TNFRSF1A	0.0037	TNF
Alveolar Mac	MP-II	TNF	TNFRSF1A	0.0014	TNF
CD141+ DCs	MP-II	TNF	TNFRSF1A	0.0023	TNF
CD163+CD14+ DCs	MP-II	TNF	TNFRSF1A	0.0023	TNF
CD207+CD1a+ LCs	MP-II	TNF	TNFRSF1A	0.0086	TNF
Alveolar Mac	MP-III	TNF	TNFRSF1A	0.0015	TNF
CD141+ DCs	MP-III	TNF	TNFRSF1A	0.0025	TNF
CD163+CD14+ DCs	MP-III	TNF	TNFRSF1A	0.0025	TNF
CD207+CD1a+ LCs	MP-III	TNF	TNFRSF1A	0.0091	TNF
MP-II	Activated DCs	SPP1	CD44	0.0034	SPP1
MP-II	Alveolar Mac	SPP1	CD44	0.0039	SPP1
MP-II	CD141+ DCs	SPP1	CD44	0.0016	SPP1
MP-II	CD163+CD14+ DCs	SPP1	CD44	0.0041	SPP1
MP-II	CD1c+ DCs	SPP1	CD44	0.0035	SPP1
MP-II	CD207+CD1a+ LCs	SPP1	CD44	0.0028	SPP1
MP-II	CD4+ Th	SPP1	CD44	0.0031	SPP1
MP-II	CD8 low T	SPP1	CD44	0.0032	SPP1
MP-II	CD8+/CD4+ Mixed Th	SPP1	CD44	0.0032	SPP1
MP-II	COL13A1+ matrix FBs	SPP1	CD44	0.0018	SPP1
MP-II	COL14A1+ matrix FBs	SPP1	CD44	0.0005	SPP1
MP-II	Cytotoxic CD8+ T	SPP1	CD44	0.0025	SPP1
MP-II	Exhausted CD8+ T	SPP1	CD44	0.003	SPP1
MP-II	Exhausted Tfh	SPP1	CD44	0.0028	SPP1
MP-II	Follicular B cells	SPP1	CD44	0.0024	SPP1
MP-II	GC B cells in the DZ	SPP1	CD44	0.0004	SPP1
MP-II	MALT B cells	SPP1	CD44	0.0009	SPP1
MP-II	MAST	SPP1	CD44	0.0045	SPP1
MP-II	mo-Mac	SPP1	CD44	0.0035	SPP1
MP-II	Monocytes	SPP1	CD44	0.0046	SPP1
CD163+CD14+ DCs	MP-I	SPP1	CD44	0.0046	SPP1
mo-Mac	MP-I	SPP1	CD44	0.0143	SPP1
MP-II	MP-I	SPP1	CD44	0.0015	SPP1
Myofibroblasts	MP-I	SPP1	CD44	0.0034	SPP1
CD163+CD14+ DCs	MP-II	SPP1	CD44	0.0043	SPP1
mo-Mac	MP-II	SPP1	CD44	0.0133	SPP1
MP-II	MP-II	SPP1	CD44	0.0014	SPP1
Myofibroblasts	MP-II	SPP1	CD44	0.0031	SPP1
CD163+CD14+ DCs	MP-III	SPP1	CD44	0.0043	SPP1
mo-Mac	MP-III	SPP1	CD44	0.0133	SPP1
MP-II	MP-III	SPP1	CD44	0.0014	SPP1
Myofibroblasts	MP-III	SPP1	CD44	0.0031	SPP1
MP-II	Myofibroblasts	SPP1	CD44	0.0014	SPP1
MP-II	Naive CD4+ T	SPP1	CD44	0.0027	SPP1
MP-II	Naive CD8+ T	SPP1	CD44	0.0031	SPP1
MP-II	NK	SPP1	CD44	0.001	SPP1
MP-II	pDCs	SPP1	CD44	0.0005	SPP1
MP-II	Smooth muscle cells	SPP1	CD44	0.0007	SPP1
MP-II	Treg	SPP1	CD44	0.003	SPP1
MP-II	COL13A1+ matrix FBs	SPP1	ITGAV_ITGB1	0.001	SPP1
MP-II	COL14A1+ matrix FBs	SPP1	ITGAV_ITGB1	0.001	SPP1
MP-II	Lymphatic ECs	SPP1	ITGAV_ITGB1	0.0011	SPP1
CD163+CD14+ DCs	MP-I	SPP1	ITGAV_ITGB1	0.0013	SPP1
mo-Mac	MP-I	SPP1	ITGAV_ITGB1	0.0039	SPP1
MP-II	MP-I	SPP1	ITGAV_ITGB1	0.0004	SPP1
Myofibroblasts	MP-I	SPP1	ITGAV_ITGB1	0.0009	SPP1
CD163+CD14+ DCs	MP-II	SPP1	ITGAV_ITGB1	0.0022	SPP1
mo-Mac	MP-II	SPP1	ITGAV_ITGB1	0.007	SPP1
MP-II	MP-II	SPP1	ITGAV_ITGB1	0.0007	SPP1
Myofibroblasts	MP-II	SPP1	ITGAV_ITGB1	0.0016	SPP1
CD163+CD14+ DCs	MP-III	SPP1	ITGAV_ITGB1	0.0019	SPP1
mo-Mac	MP-III	SPP1	ITGAV_ITGB1	0.0061	SPP1
MP-II	MP-III	SPP1	ITGAV_ITGB1	0.0006	SPP1
Myofibroblasts	MP-III	SPP1	ITGAV_ITGB1	0.0014	SPP1
MP-II	Myofibroblasts	SPP1	ITGAV_ITGB1	0.0023	SPP1
MP-II	COL13A1+ matrix FBs	SPP1	ITGAV_ITGB5	0.0003	SPP1
MP-II	COL14A1+ matrix FBs	SPP1	ITGAV_ITGB5	0.0004	SPP1
CD163+CD14+ DCs	MP-II	SPP1	ITGAV_ITGB5	0.0007	SPP1
mo-Mac	MP-II	SPP1	ITGAV_ITGB5	0.0023	SPP1
MP-II	MP-II	SPP1	ITGAV_ITGB5	0.0002	SPP1
Myofibroblasts	MP-II	SPP1	ITGAV_ITGB5	0.0005	SPP1
CD163+CD14+ DCs	MP-III	SPP1	ITGAV_ITGB5	0.0006	SPP1
mo-Mac	MP-III	SPP1	ITGAV_ITGB5	0.0019	SPP1
MP-II	MP-III	SPP1	ITGAV_ITGB5	0.0002	SPP1
Myofibroblasts	MP-III	SPP1	ITGAV_ITGB5	0.0004	SPP1
MP-II	Myofibroblasts	SPP1	ITGAV_ITGB5	0.0014	SPP1
CD163+CD14+ DCs	MP-I	SPP1	ITGAV_ITGB6	0.0008	SPP1
mo-Mac	MP-I	SPP1	ITGAV_ITGB6	0.0026	SPP1
MP-II	MP-I	SPP1	ITGAV_ITGB6	0.0003	SPP1
Myofibroblasts	MP-I	SPP1	ITGAV_ITGB6	0.0006	SPP1
CD163+CD14+ DCs	MP-II	SPP1	ITGAV_ITGB6	0.0014	SPP1
mo-Mac	MP-II	SPP1	ITGAV_ITGB6	0.0045	SPP1
MP-II	MP-II	SPP1	ITGAV_ITGB6	0.0005	SPP1
Myofibroblasts	MP-II	SPP1	ITGAV_ITGB6	0.0011	SPP1
CD163+CD14+ DCs	MP-III	SPP1	ITGAV_ITGB6	0.001	SPP1
mo-Mac	MP-III	SPP1	ITGAV_ITGB6	0.0033	SPP1
MP-II	MP-III	SPP1	ITGAV_ITGB6	0.0003	SPP1
Myofibroblasts	MP-III	SPP1	ITGAV_ITGB6	0.0008	SPP1
MP-II	Activated DCs	SPP1	ITGA4_ITGB1	0.0004	SPP1
MP-II	Lymphatic ECs	SPP1	ITGA9_ITGB1	0.0012	SPP1
MP-II	COL13A1+ matrix FBs	SPP1	ITGA8_ITGB1	0.0012	SPP1
MP-II	Alveolar Mac	SPP1	ITGA5_ITGB1	0.0005	SPP1
MP-II	CD163+CD14+ DCs	SPP1	ITGA5_ITGB1	0.0006	SPP1
MP-II	CD1c+ DCs	SPP1	ITGA5_ITGB1	0.0004	SPP1
MP-II	Lymphatic ECs	SPP1	ITGA5_ITGB1	0.0012	SPP1
MP-II	Myofibroblasts	SPP1	ITGA5_ITGB1	0.0009	SPP1
MP-II	Stalk-like ECs	SPP1	ITGA5_ITGB1	0.0013	SPP1
MP-II	Tip-like ECs	SPP1	ITGA5_ITGB1	0.0012	SPP1
MP-II	Tumor ECs	SPP1	ITGA5_ITGB1	0.002	SPP1
Alveolar Mac	MP-I	RETN	CAP1	0.0266	RESISTIN
Alveolar Mac	MP-II	RETN	CAP1	0.0421	RESISTIN
Alveolar Mac	MP-III	RETN	CAP1	0.0347	RESISTIN
Activated DCs	MP-II	NAMPT	INSR	0.0016	VISFATIN
Alveolar Mac	MP-II	NAMPT	INSR	0.0022	VISFATIN
CD141+ DCs	MP-II	NAMPT	INSR	0.0018	VISFATIN
CD163+CD14+ DCs	MP-II	NAMPT	INSR	0.0036	VISFATIN
CD1c+ DCs	MP-II	NAMPT	INSR	0.0036	VISFATIN
CD207+CD1a+ LCs	MP-II	NAMPT	INSR	0.0034	VISFATIN
CD8+/CD4+ Mixed Th	MP-II	NAMPT	INSR	0.0006	VISFATIN
COL13A1+ matrix FBs	MP-II	NAMPT	INSR	0.0006	VISFATIN
COL14A1+ matrix FBs	MP-II	NAMPT	INSR	0.0016	VISFATIN
Exhausted Tfh	MP-II	NAMPT	INSR	0.0008	VISFATIN
GC B cells in the DZ	MP-II	NAMPT	INSR	0.0003	VISFATIN
Lymphatic ECs	MP-II	NAMPT	INSR	0.0005	VISFATIN
MALT B cells	MP-II	NAMPT	INSR	0.0001	VISFATIN
mo-Mac	MP-II	NAMPT	INSR	0.0024	VISFATIN
Monocytes	MP-II	NAMPT	INSR	0.0056	VISFATIN
MP-I	MP-II	NAMPT	INSR	0.0012	VISFATIN
MP-II	MP-II	NAMPT	INSR	0.0017	VISFATIN
MP-III	MP-II	NAMPT	INSR	0.0011	VISFATIN
Myofibroblasts	MP-II	NAMPT	INSR	0.0003	VISFATIN
pDCs	MP-II	NAMPT	INSR	0.0005	VISFATIN
Smooth muscle cells	MP-II	NAMPT	INSR	0.0006	VISFATIN
Stalk-like ECs	MP-II	NAMPT	INSR	0.001	VISFATIN
Tip-like ECs	MP-II	NAMPT	INSR	0.0006	VISFATIN
Treg	MP-II	NAMPT	INSR	0.0008	VISFATIN
Tumor ECs	MP-II	NAMPT	INSR	0.0015	VISFATIN
MP-I	Tumor ECs	NAMPT	INSR	0.0139	VISFATIN
MP-II	Tumor ECs	NAMPT	INSR	0.0201	VISFATIN
MP-III	Tumor ECs	NAMPT	INSR	0.0134	VISFATIN
MP-I	Alveolar Mac	NAMPT	ITGA5_ITGB1	0.0034	VISFATIN
MP-II	Alveolar Mac	NAMPT	ITGA5_ITGB1	0.005	VISFATIN
MP-III	Alveolar Mac	NAMPT	ITGA5_ITGB1	0.0033	VISFATIN
MP-I	CD163+CD14+ DCs	NAMPT	ITGA5_ITGB1	0.0045	VISFATIN
MP-II	CD163+CD14+ DCs	NAMPT	ITGA5_ITGB1	0.0066	VISFATIN
MP-III	CD163+CD14+ DCs	NAMPT	ITGA5_ITGB1	0.0044	VISFATIN
MP-I	CD1c+ DCs	NAMPT	ITGA5_ITGB1	0.0029	VISFATIN
MP-II	CD1c+ DCs	NAMPT	ITGA5_ITGB1	0.0043	VISFATIN
MP-III	CD1c+ DCs	NAMPT	ITGA5_ITGB1	0.0028	VISFATIN
MP-I	Lymphatic ECs	NAMPT	ITGA5_ITGB1	0.0089	VISFATIN
MP-II	Lymphatic ECs	NAMPT	ITGA5_ITGB1	0.0129	VISFATIN
MP-III	Lymphatic ECs	NAMPT	ITGA5_ITGB1	0.0086	VISFATIN
MP-I	Myofibroblasts	NAMPT	ITGA5_ITGB1	0.0062	VISFATIN
MP-II	Myofibroblasts	NAMPT	ITGA5_ITGB1	0.009	VISFATIN
MP-III	Myofibroblasts	NAMPT	ITGA5_ITGB1	0.006	VISFATIN
MP-I	Stalk-like ECs	NAMPT	ITGA5_ITGB1	0.0093	VISFATIN
MP-II	Stalk-like ECs	NAMPT	ITGA5_ITGB1	0.0135	VISFATIN
MP-III	Stalk-like ECs	NAMPT	ITGA5_ITGB1	0.009	VISFATIN
MP-I	Tip-like ECs	NAMPT	ITGA5_ITGB1	0.0088	VISFATIN
MP-II	Tip-like ECs	NAMPT	ITGA5_ITGB1	0.0128	VISFATIN
MP-III	Tip-like ECs	NAMPT	ITGA5_ITGB1	0.0086	VISFATIN
MP-I	Tumor ECs	NAMPT	ITGA5_ITGB1	0.0143	VISFATIN
MP-II	Tumor ECs	NAMPT	ITGA5_ITGB1	0.0208	VISFATIN
MP-III	Tumor ECs	NAMPT	ITGA5_ITGB1	0.0139	VISFATIN
MP-III	Alveolar Mac	ANGPTL4	ITGA5_ITGB1	0.0005	ANGPTL
MP-III	CD163+CD14+ DCs	ANGPTL4	ITGA5_ITGB1	0.0007	ANGPTL
MP-III	CD1c+ DCs	ANGPTL4	ITGA5_ITGB1	0.0005	ANGPTL
MP-III	Lymphatic ECs	ANGPTL4	ITGA5_ITGB1	0.0014	ANGPTL
MP-III	Myofibroblasts	ANGPTL4	ITGA5_ITGB1	0.001	ANGPTL
MP-III	Stalk-like ECs	ANGPTL4	ITGA5_ITGB1	0.0014	ANGPTL
MP-III	Tip-like ECs	ANGPTL4	ITGA5_ITGB1	0.0014	ANGPTL
MP-III	Tumor ECs	ANGPTL4	ITGA5_ITGB1	0.0022	ANGPTL
MP-III	Lymphatic ECs	ANGPTL4	CDH5	0.0019	ANGPTL
MP-III	Stalk-like ECs	ANGPTL4	CDH5	0.0022	ANGPTL
MP-III	Tip-like ECs	ANGPTL4	CDH5	0.003	ANGPTL
MP-III	Tumor ECs	ANGPTL4	CDH5	0.0022	ANGPTL
MP-III	COL13A1+ matrix FBs	ANGPTL4	CDH11	0.0024	ANGPTL
MP-III	COL14A1+ matrix FBs	ANGPTL4	CDH11	0.0019	ANGPTL
MP-III	Myofibroblasts	ANGPTL4	CDH11	0.0034	ANGPTL
MP-III	MALT B cells	ANGPTL4	SDC1	0.0012	ANGPTL
MP-III	MP-I	ANGPTL4	SDC1	0.0023	ANGPTL
MP-III	MP-II	ANGPTL4	SDC1	0.003	ANGPTL
MP-III	MP-III	ANGPTL4	SDC1	0.0027	ANGPTL
MP-III	Myofibroblasts	ANGPTL4	SDC1	0.0006	ANGPTL
MP-III	COL13A1+ matrix FBs	ANGPTL4	SDC2	0.0004	ANGPTL
MP-III	COL14A1+ matrix FBs	ANGPTL4	SDC2	0.0005	ANGPTL
MP-III	mo-Mac	ANGPTL4	SDC2	0.0003	ANGPTL
MP-III	Myofibroblasts	ANGPTL4	SDC2	0.0018	ANGPTL
MP-III	Smooth muscle cells	ANGPTL4	SDC2	0.002	ANGPTL
MP-III	Activated DCs	ANGPTL4	SDC4	0.0004	ANGPTL
MP-III	CD207+CD1a+ LCs	ANGPTL4	SDC4	0.0003	ANGPTL
MP-III	MP-I	ANGPTL4	SDC4	0.0027	ANGPTL
MP-III	MP-II	ANGPTL4	SDC4	0.0028	ANGPTL
MP-III	MP-III	ANGPTL4	SDC4	0.002	ANGPTL
MP-I	MALT B cells	MDK	SDC1	0.017	MK
MP-II	MALT B cells	MDK	SDC1	0.0253	MK
MP-III	MALT B cells	MDK	SDC1	0.0255	MK
COL13A1+ matrix FBs	MP-I	MDK	SDC1	0.0374	MK
COL14A1+ matrix FBs	MP-I	MDK	SDC1	0.0443	MK
Lymphatic ECs	MP-I	MDK	SDC1	0.0494	MK
MALT B cells	MP-I	MDK	SDC1	0.0027	MK
MP-I	MP-I	MDK	SDC1	0.0315	MK
MP-II	MP-I	MDK	SDC1	0.0466	MK
MP-III	MP-I	MDK	SDC1	0.0469	MK
Myofibroblasts	MP-I	MDK	SDC1	0.0414	MK
Smooth muscle cells	MP-I	MDK	SDC1	0.0084	MK
Stalk-like ECs	MP-I	MDK	SDC1	0.0087	MK
Tip-like ECs	MP-I	MDK	SDC1	0.0112	MK
Tumor ECs	MP-I	MDK	SDC1	0.0078	MK
COL13A1+ matrix FBs	MP-II	MDK	SDC1	0.0482	MK
COL14A1+ matrix FBs	MP-II	MDK	SDC1	0.0568	MK
Lymphatic ECs	MP-II	MDK	SDC1	0.0634	MK
MALT B cells	MP-II	MDK	SDC1	0.0035	MK
MP-I	MP-II	MDK	SDC1	0.0407	MK
MP-II	MP-II	MDK	SDC1	0.0598	MK
MP-III	MP-II	MDK	SDC1	0.0602	MK
Myofibroblasts	MP-II	MDK	SDC1	0.0532	MK
Smooth muscle cells	MP-II	MDK	SDC1	0.0109	MK
Stalk-like ECs	MP-II	MDK	SDC1	0.0114	MK
Tip-like ECs	MP-II	MDK	SDC1	0.0145	MK
Tumor ECs	MP-II	MDK	SDC1	0.0102	MK
COL13A1+ matrix FBs	MP-III	MDK	SDC1	0.0436	MK
COL14A1+ matrix FBs	MP-III	MDK	SDC1	0.0514	MK
Lymphatic ECs	MP-III	MDK	SDC1	0.0574	MK
MALT B cells	MP-III	MDK	SDC1	0.0031	MK
MP-I	MP-III	MDK	SDC1	0.0367	MK
MP-II	MP-III	MDK	SDC1	0.0541	MK
MP-III	MP-III	MDK	SDC1	0.0545	MK
Myofibroblasts	MP-III	MDK	SDC1	0.0481	MK
Smooth muscle cells	MP-III	MDK	SDC1	0.0098	MK
Stalk-like ECs	MP-III	MDK	SDC1	0.0102	MK
Tip-like ECs	MP-III	MDK	SDC1	0.0131	MK
Tumor ECs	MP-III	MDK	SDC1	0.0091	MK
MP-I	Myofibroblasts	MDK	SDC1	0.0076	MK
MP-II	Myofibroblasts	MDK	SDC1	0.0113	MK
MP-III	Myofibroblasts	MDK	SDC1	0.0114	MK
MP-I	COL13A1+ matrix FBs	MDK	SDC2	0.0056	MK
MP-II	COL13A1+ matrix FBs	MDK	SDC2	0.0084	MK
MP-III	COL13A1+ matrix FBs	MDK	SDC2	0.0085	MK
MP-I	COL14A1+ matrix FBs	MDK	SDC2	0.0065	MK
MP-II	COL14A1+ matrix FBs	MDK	SDC2	0.0097	MK
MP-III	COL14A1+ matrix FBs	MDK	SDC2	0.0098	MK
MP-I	mo-Mac	MDK	SDC2	0.0047	MK
MP-II	mo-Mac	MDK	SDC2	0.0071	MK
MP-III	mo-Mac	MDK	SDC2	0.0071	MK
MP-I	Myofibroblasts	MDK	SDC2	0.0241	MK
MP-II	Myofibroblasts	MDK	SDC2	0.0357	MK
MP-III	Myofibroblasts	MDK	SDC2	0.0359	MK
MP-I	Smooth muscle cells	MDK	SDC2	0.0276	MK
MP-II	Smooth muscle cells	MDK	SDC2	0.0408	MK
MP-III	Smooth muscle cells	MDK	SDC2	0.0411	MK
MP-I	Activated DCs	MDK	SDC4	0.0048	MK
MP-II	Activated DCs	MDK	SDC4	0.0072	MK
MP-III	Activated DCs	MDK	SDC4	0.0073	MK
MP-I	CD207+CD1a+ LCs	MDK	SDC4	0.0046	MK
MP-II	CD207+CD1a+ LCs	MDK	SDC4	0.0068	MK
MP-III	CD207+CD1a+ LCs	MDK	SDC4	0.0069	MK
COL13A1+ matrix FBs	MP-I	MDK	SDC4	0.0431	MK
COL14A1+ matrix FBs	MP-I	MDK	SDC4	0.0509	MK
Lymphatic ECs	MP-I	MDK	SDC4	0.0568	MK
MALT B cells	MP-I	MDK	SDC4	0.0031	MK
MP-I	MP-I	MDK	SDC4	0.0363	MK
MP-II	MP-I	MDK	SDC4	0.0536	MK
MP-III	MP-I	MDK	SDC4	0.0539	MK
Myofibroblasts	MP-I	MDK	SDC4	0.0476	MK
Smooth muscle cells	MP-I	MDK	SDC4	0.0097	MK
Stalk-like ECs	MP-I	MDK	SDC4	0.0101	MK
Tip-like ECs	MP-I	MDK	SDC4	0.013	MK
Tumor ECs	MP-I	MDK	SDC4	0.009	MK
COL13A1+ matrix FBs	MP-II	MDK	SDC4	0.0449	MK
COL14A1+ matrix FBs	MP-II	MDK	SDC4	0.053	MK
Lymphatic ECs	MP-II	MDK	SDC4	0.0592	MK
MALT B cells	MP-II	MDK	SDC4	0.0032	MK
MP-I	MP-II	MDK	SDC4	0.0379	MK
MP-II	MP-II	MDK	SDC4	0.0558	MK
MP-III	MP-II	MDK	SDC4	0.0562	MK
Myofibroblasts	MP-II	MDK	SDC4	0.0496	MK
Smooth muscle cells	MP-II	MDK	SDC4	0.0101	MK
Stalk-like ECs	MP-II	MDK	SDC4	0.0106	MK
Tip-like ECs	MP-II	MDK	SDC4	0.0135	MK
Tumor ECs	MP-II	MDK	SDC4	0.0094	MK
COL13A1+ matrix FBs	MP-III	MDK	SDC4	0.0317	MK
COL14A1+ matrix FBs	MP-III	MDK	SDC4	0.0375	MK
Lymphatic ECs	MP-III	MDK	SDC4	0.0419	MK
MALT B cells	MP-III	MDK	SDC4	0.0022	MK
MP-I	MP-III	MDK	SDC4	0.0266	MK
MP-II	MP-III	MDK	SDC4	0.0394	MK
MP-III	MP-III	MDK	SDC4	0.0397	MK
Myofibroblasts	MP-III	MDK	SDC4	0.035	MK
Smooth muscle cells	MP-III	MDK	SDC4	0.007	MK
Stalk-like ECs	MP-III	MDK	SDC4	0.0074	MK
Tip-like ECs	MP-III	MDK	SDC4	0.0094	MK
Tumor ECs	MP-III	MDK	SDC4	0.0066	MK
MP-I	Activated DCs	MDK	ITGA4_ITGB1	0.0057	MK
MP-II	Activated DCs	MDK	ITGA4_ITGB1	0.0086	MK
MP-III	Activated DCs	MDK	ITGA4_ITGB1	0.0086	MK
MP-I	Lymphatic ECs	MDK	ITGA6_ITGB1	0.0164	MK
MP-II	Lymphatic ECs	MDK	ITGA6_ITGB1	0.0245	MK
MP-III	Lymphatic ECs	MDK	ITGA6_ITGB1	0.0246	MK
MP-I	Tip-like ECs	MDK	ITGA6_ITGB1	0.0176	MK
MP-II	Tip-like ECs	MDK	ITGA6_ITGB1	0.0262	MK
MP-III	Tip-like ECs	MDK	ITGA6_ITGB1	0.0264	MK
MP-I	Tumor ECs	MDK	ITGA6_ITGB1	0.0337	MK
MP-II	Tumor ECs	MDK	ITGA6_ITGB1	0.0497	MK
MP-III	Tumor ECs	MDK	ITGA6_ITGB1	0.05	MK
MP-I	Alveolar Mac	MDK	LRP1	0.0168	MK
MP-II	Alveolar Mac	MDK	LRP1	0.025	MK
MP-III	Alveolar Mac	MDK	LRP1	0.0252	MK
MP-I	COL13A1+ matrix FBs	MDK	LRP1	0.0391	MK
MP-II	COL13A1+ matrix FBs	MDK	LRP1	0.0575	MK
MP-III	COL13A1+ matrix FBs	MDK	LRP1	0.0579	MK
MP-I	COL14A1+ matrix FBs	MDK	LRP1	0.047	MK
MP-II	COL14A1+ matrix FBs	MDK	LRP1	0.0689	MK
MP-III	COL14A1+ matrix FBs	MDK	LRP1	0.0693	MK
MP-I	mo-Mac	MDK	LRP1	0.0157	MK
MP-II	mo-Mac	MDK	LRP1	0.0234	MK
MP-III	mo-Mac	MDK	LRP1	0.0235	MK
MP-I	Myofibroblasts	MDK	LRP1	0.0403	MK
MP-II	Myofibroblasts	MDK	LRP1	0.0592	MK
MP-III	Myofibroblasts	MDK	LRP1	0.0596	MK
MP-I	Smooth muscle cells	MDK	LRP1	0.0096	MK
MP-II	Smooth muscle cells	MDK	LRP1	0.0143	MK
MP-III	Smooth muscle cells	MDK	LRP1	0.0144	MK
MP-I	Activated DCs	MDK	NCL	0.0157	MK
MP-II	Activated DCs	MDK	NCL	0.0233	MK
MP-III	Activated DCs	MDK	NCL	0.0235	MK
MP-I	Alveolar Mac	MDK	NCL	0.0172	MK
MP-II	Alveolar Mac	MDK	NCL	0.0257	MK
MP-III	Alveolar Mac	MDK	NCL	0.0258	MK
MP-I	CD141+ DCs	MDK	NCL	0.0219	MK
MP-II	CD141+ DCs	MDK	NCL	0.0325	MK
MP-III	CD141+ DCs	MDK	NCL	0.0327	MK
MP-I	CD163+CD14+ DCs	MDK	NCL	0.0245	MK
MP-II	CD163+CD14+ DCs	MDK	NCL	0.0363	MK
MP-III	CD163+CD14+ DCs	MDK	NCL	0.0365	MK
MP-I	CD1c+ DCs	MDK	NCL	0.024	MK
MP-II	CD1c+ DCs	MDK	NCL	0.0356	MK
MP-III	CD1c+ DCs	MDK	NCL	0.0359	MK
MP-I	CD207+CD1a+ LCs	MDK	NCL	0.0199	MK
MP-II	CD207+CD1a+ LCs	MDK	NCL	0.0296	MK
MP-III	CD207+CD1a+ LCs	MDK	NCL	0.0298	MK
MP-I	CD4+ Th	MDK	NCL	0.0135	MK
MP-II	CD4+ Th	MDK	NCL	0.0202	MK
MP-III	CD4+ Th	MDK	NCL	0.0203	MK
MP-I	CD8 low T	MDK	NCL	0.0139	MK
MP-II	CD8 low T	MDK	NCL	0.0207	MK
MP-III	CD8 low T	MDK	NCL	0.0208	MK
MP-I	CD8+/CD4+ Mixed Th	MDK	NCL	0.0153	MK
MP-II	CD8+/CD4+ Mixed Th	MDK	NCL	0.0228	MK
MP-III	CD8+/CD4+ Mixed Th	MDK	NCL	0.023	MK
MP-I	COL13A1+ matrix FBs	MDK	NCL	0.0232	MK
MP-II	COL13A1+ matrix FBs	MDK	NCL	0.0344	MK
MP-III	COL13A1+ matrix FBs	MDK	NCL	0.0347	MK
MP-I	COL14A1+ matrix FBs	MDK	NCL	0.0249	MK
MP-II	COL14A1+ matrix FBs	MDK	NCL	0.037	MK
MP-III	COL14A1+ matrix FBs	MDK	NCL	0.0372	MK
MP-I	Cytotoxic CD8+ T	MDK	NCL	0.0139	MK
MP-II	Cytotoxic CD8+ T	MDK	NCL	0.0208	MK
MP-III	Cytotoxic CD8+ T	MDK	NCL	0.0209	MK
MP-I	Exhausted CD8+ T	MDK	NCL	0.0145	MK
MP-II	Exhausted CD8+ T	MDK	NCL	0.0216	MK
MP-III	Exhausted CD8+ T	MDK	NCL	0.0217	MK
MP-I	Exhausted Tfh	MDK	NCL	0.0401	MK
MP-II	Exhausted Tfh	MDK	NCL	0.0589	MK
MP-III	Exhausted Tfh	MDK	NCL	0.0593	MK
MP-I	Follicular B cells	MDK	NCL	0.0118	MK
MP-II	Follicular B cells	MDK	NCL	0.0175	MK
MP-III	Follicular B cells	MDK	NCL	0.0177	MK
MP-I	GC B cells in the DZ	MDK	NCL	0.0356	MK
MP-II	GC B cells in the DZ	MDK	NCL	0.0525	MK
MP-III	GC B cells in the DZ	MDK	NCL	0.0528	MK
MP-I	GC B cells in the LZ	MDK	NCL	0.0107	MK
MP-II	GC B cells in the LZ	MDK	NCL	0.016	MK
MP-III	GC B cells in the LZ	MDK	NCL	0.0161	MK
MP-I	Lymphatic ECs	MDK	NCL	0.0265	MK
MP-II	Lymphatic ECs	MDK	NCL	0.0393	MK
MP-III	Lymphatic ECs	MDK	NCL	0.0395	MK
MP-I	MALT B cells	MDK	NCL	0.0046	MK
MP-II	MALT B cells	MDK	NCL	0.0069	MK
MP-III	MALT B cells	MDK	NCL	0.0069	MK
MP-I	MAST	MDK	NCL	0.011	MK
MP-II	MAST	MDK	NCL	0.0165	MK
MP-III	MAST	MDK	NCL	0.0166	MK
MP-I	mo-Mac	MDK	NCL	0.0166	MK
MP-II	mo-Mac	MDK	NCL	0.0246	MK
MP-III	mo-Mac	MDK	NCL	0.0248	MK
MP-I	Monocytes	MDK	NCL	0.0088	MK
MP-II	Monocytes	MDK	NCL	0.0132	MK
MP-III	Monocytes	MDK	NCL	0.0133	MK
COL13A1+ matrix FBs	MP-I	MDK	NCL	0.0213	MK
COL14A1+ matrix FBs	MP-I	MDK	NCL	0.0253	MK
Lymphatic ECs	MP-I	MDK	NCL	0.0283	MK
MALT B cells	MP-I	MDK	NCL	0.0015	MK
MP-I	MP-I	MDK	NCL	0.0179	MK
MP-II	MP-I	MDK	NCL	0.0266	MK
MP-III	MP-I	MDK	NCL	0.0268	MK
Myofibroblasts	MP-I	MDK	NCL	0.0236	MK
Smooth muscle cells	MP-I	MDK	NCL	0.0047	MK
Stalk-like ECs	MP-I	MDK	NCL	0.0049	MK
Tip-like ECs	MP-I	MDK	NCL	0.0063	MK
Tumor ECs	MP-I	MDK	NCL	0.0044	MK
COL13A1+ matrix FBs	MP-II	MDK	NCL	0.0274	MK
COL14A1+ matrix FBs	MP-II	MDK	NCL	0.0324	MK
Lymphatic ECs	MP-II	MDK	NCL	0.0363	MK
MALT B cells	MP-II	MDK	NCL	0.0019	MK
MP-I	MP-II	MDK	NCL	0.023	MK
MP-II	MP-II	MDK	NCL	0.0342	MK
MP-III	MP-II	MDK	NCL	0.0344	MK
Myofibroblasts	MP-II	MDK	NCL	0.0303	MK
Smooth muscle cells	MP-II	MDK	NCL	0.0061	MK
Stalk-like ECs	MP-II	MDK	NCL	0.0063	MK
Tip-like ECs	MP-II	MDK	NCL	0.0081	MK
Tumor ECs	MP-II	MDK	NCL	0.0057	MK
COL13A1+ matrix FBs	MP-III	MDK	NCL	0.0241	MK
COL14A1+ matrix FBs	MP-III	MDK	NCL	0.0286	MK
Lymphatic ECs	MP-III	MDK	NCL	0.032	MK
MALT B cells	MP-III	MDK	NCL	0.0017	MK
MP-I	MP-III	MDK	NCL	0.0203	MK
MP-II	MP-III	MDK	NCL	0.0301	MK
MP-III	MP-III	MDK	NCL	0.0303	MK
Myofibroblasts	MP-III	MDK	NCL	0.0267	MK
Smooth muscle cells	MP-III	MDK	NCL	0.0053	MK
Stalk-like ECs	MP-III	MDK	NCL	0.0056	MK
Tip-like ECs	MP-III	MDK	NCL	0.0071	MK
Tumor ECs	MP-III	MDK	NCL	0.005	MK
MP-I	Myofibroblasts	MDK	NCL	0.0237	MK
MP-II	Myofibroblasts	MDK	NCL	0.0352	MK
MP-III	Myofibroblasts	MDK	NCL	0.0354	MK
MP-I	Naive CD4+ T	MDK	NCL	0.0116	MK
MP-II	Naive CD4+ T	MDK	NCL	0.0174	MK
MP-III	Naive CD4+ T	MDK	NCL	0.0175	MK
MP-I	Naive CD8+ T	MDK	NCL	0.0129	MK
MP-II	Naive CD8+ T	MDK	NCL	0.0192	MK
MP-III	Naive CD8+ T	MDK	NCL	0.0193	MK
MP-I	NK	MDK	NCL	0.0159	MK
MP-II	NK	MDK	NCL	0.0237	MK
MP-III	NK	MDK	NCL	0.0239	MK
MP-I	pDCs	MDK	NCL	0.0255	MK
MP-II	pDCs	MDK	NCL	0.0378	MK
MP-III	pDCs	MDK	NCL	0.0381	MK
MP-I	Smooth muscle cells	MDK	NCL	0.0258	MK
MP-II	Smooth muscle cells	MDK	NCL	0.0382	MK
MP-III	Smooth muscle cells	MDK	NCL	0.0385	MK
MP-I	Stalk-like ECs	MDK	NCL	0.023	MK
MP-II	Stalk-like ECs	MDK	NCL	0.0341	MK
MP-III	Stalk-like ECs	MDK	NCL	0.0344	MK
MP-I	Tip-like ECs	MDK	NCL	0.0118	MK
MP-II	Tip-like ECs	MDK	NCL	0.0175	MK
MP-III	Tip-like ECs	MDK	NCL	0.0177	MK
MP-I	Treg	MDK	NCL	0.0134	MK
MP-II	Treg	MDK	NCL	0.02	MK
MP-III	Treg	MDK	NCL	0.0201	MK
MP-I	Tumor ECs	MDK	NCL	0.0265	MK
MP-II	Tumor ECs	MDK	NCL	0.0393	MK
MP-III	Tumor ECs	MDK	NCL	0.0395	MK
COL14A1+ matrix FBs	MP-II	POSTN	ITGAV_ITGB5	0.001	PERIOSTIN
Myofibroblasts	MP-II	POSTN	ITGAV_ITGB5	0.0062	PERIOSTIN
Stalk-like ECs	MP-II	POSTN	ITGAV_ITGB5	0.001	PERIOSTIN
Tip-like ECs	MP-II	POSTN	ITGAV_ITGB5	0.003	PERIOSTIN
Tumor ECs	MP-II	POSTN	ITGAV_ITGB5	0.0034	PERIOSTIN
COL14A1+ matrix FBs	MP-III	POSTN	ITGAV_ITGB5	0.0008	PERIOSTIN
Myofibroblasts	MP-III	POSTN	ITGAV_ITGB5	0.0052	PERIOSTIN
Stalk-like ECs	MP-III	POSTN	ITGAV_ITGB5	0.0009	PERIOSTIN
Tip-like ECs	MP-III	POSTN	ITGAV_ITGB5	0.0025	PERIOSTIN
Tumor ECs	MP-III	POSTN	ITGAV_ITGB5	0.0028	PERIOSTIN
MP-I	Alveolar Mac	C3	C3AR1	0.0018	COMPLEMENT
MP-II	Alveolar Mac	C3	C3AR1	0.0021	COMPLEMENT
MP-III	Alveolar Mac	C3	C3AR1	0.0015	COMPLEMENT
MP-I	CD163+CD14+ DCs	C3	C3AR1	0.0019	COMPLEMENT
MP-II	CD163+CD14+ DCs	C3	C3AR1	0.0022	COMPLEMENT
MP-III	CD163+CD14+ DCs	C3	C3AR1	0.0016	COMPLEMENT
MP-I	mo-Mac	C3	C3AR1	0.0033	COMPLEMENT
MP-II	mo-Mac	C3	C3AR1	0.0038	COMPLEMENT
MP-III	mo-Mac	C3	C3AR1	0.0027	COMPLEMENT
MP-I	Alveolar Mac	C3	ITGAM_ITGB2	0.0061	COMPLEMENT
MP-II	Alveolar Mac	C3	ITGAM_ITGB2	0.0071	COMPLEMENT
MP-III	Alveolar Mac	C3	ITGAM_ITGB2	0.0051	COMPLEMENT
MP-I	CD163+CD14+ DCs	C3	ITGAM_ITGB2	0.0082	COMPLEMENT
MP-II	CD163+CD14+ DCs	C3	ITGAM_ITGB2	0.0095	COMPLEMENT
MP-III	CD163+CD14+ DCs	C3	ITGAM_ITGB2	0.0068	COMPLEMENT
MP-I	CD1c+ DCs	C3	ITGAM_ITGB2	0.0059	COMPLEMENT
MP-II	CD1c+ DCs	C3	ITGAM_ITGB2	0.0069	COMPLEMENT
MP-III	CD1c+ DCs	C3	ITGAM_ITGB2	0.0049	COMPLEMENT
MP-I	mo-Mac	C3	ITGAM_ITGB2	0.0078	COMPLEMENT
MP-II	mo-Mac	C3	ITGAM_ITGB2	0.0091	COMPLEMENT
MP-III	mo-Mac	C3	ITGAM_ITGB2	0.0065	COMPLEMENT
MP-I	Monocytes	C3	ITGAM_ITGB2	0.0069	COMPLEMENT
MP-II	Monocytes	C3	ITGAM_ITGB2	0.008	COMPLEMENT
MP-III	Monocytes	C3	ITGAM_ITGB2	0.0058	COMPLEMENT
MP-I	Alveolar Mac	C3	ITGAX_ITGB2	0.0061	COMPLEMENT
MP-II	Alveolar Mac	C3	ITGAX_ITGB2	0.0071	COMPLEMENT
MP-III	Alveolar Mac	C3	ITGAX_ITGB2	0.0051	COMPLEMENT
MP-I	CD141+ DCs	C3	ITGAX_ITGB2	0.0071	COMPLEMENT
MP-II	CD141+ DCs	C3	ITGAX_ITGB2	0.0083	COMPLEMENT
MP-III	CD141+ DCs	C3	ITGAX_ITGB2	0.006	COMPLEMENT
MP-I	CD163+CD14+ DCs	C3	ITGAX_ITGB2	0.0092	COMPLEMENT
MP-II	CD163+CD14+ DCs	C3	ITGAX_ITGB2	0.0107	COMPLEMENT
MP-III	CD163+CD14+ DCs	C3	ITGAX_ITGB2	0.0077	COMPLEMENT
MP-I	CD1c+ DCs	C3	ITGAX_ITGB2	0.0092	COMPLEMENT
MP-II	CD1c+ DCs	C3	ITGAX_ITGB2	0.0107	COMPLEMENT
MP-III	CD1c+ DCs	C3	ITGAX_ITGB2	0.0077	COMPLEMENT
MP-I	mo-Mac	C3	ITGAX_ITGB2	0.0074	COMPLEMENT
MP-II	mo-Mac	C3	ITGAX_ITGB2	0.0087	COMPLEMENT
MP-III	mo-Mac	C3	ITGAX_ITGB2	0.0062	COMPLEMENT
MP-I	Monocytes	C3	ITGAX_ITGB2	0.0088	COMPLEMENT
MP-II	Monocytes	C3	ITGAX_ITGB2	0.0103	COMPLEMENT
MP-III	Monocytes	C3	ITGAX_ITGB2	0.0074	COMPLEMENT
MP-II	COL13A1+ matrix FBs	EDN1	EDNRA	0.0007	EDN
MP-III	COL13A1+ matrix FBs	EDN1	EDNRA	0.0005	EDN
MP-II	Smooth muscle cells	EDN1	EDNRA	0.0008	EDN
MP-III	Smooth muscle cells	EDN1	EDNRA	0.0005	EDN
MP-II	Lymphatic ECs	EDN1	EDNRB	0.0009	EDN
MP-III	Lymphatic ECs	EDN1	EDNRB	0.0006	EDN
MP-II	Tip-like ECs	EDN1	EDNRB	0.0013	EDN
MP-III	Tip-like ECs	EDN1	EDNRB	0.0009	EDN
Lymphatic ECs	MP-II	SEMA3A	NRP1_PLXNA1	0.0013	SEMA3
Lymphatic ECs	MP-II	SEMA3A	NRP1_PLXNA3	0.0014	SEMA3
Lymphatic ECs	MP-II	SEMA3D	NRP1_PLXNA1	0.0006	SEMA3
Lymphatic ECs	MP-II	SEMA3D	NRP1_PLXNA3	0.0006	SEMA3
Lymphatic ECs	MP-II	SEMA3D	NRP2_PLXNA1	0.0006	SEMA3
Lymphatic ECs	MP-II	SEMA3D	NRP2_PLXNA3	0.0006	SEMA3
MP-I	Alveolar Mac	ANXA1	FPR1	0.0125	ANNEXIN
MP-II	Alveolar Mac	ANXA1	FPR1	0.0148	ANNEXIN
MP-III	Alveolar Mac	ANXA1	FPR1	0.0195	ANNEXIN
MP-I	CD163+CD14+ DCs	ANXA1	FPR1	0.0075	ANNEXIN
MP-II	CD163+CD14+ DCs	ANXA1	FPR1	0.0089	ANNEXIN
MP-III	CD163+CD14+ DCs	ANXA1	FPR1	0.0118	ANNEXIN
MP-I	CD1c+ DCs	ANXA1	FPR1	0.0086	ANNEXIN
MP-II	CD1c+ DCs	ANXA1	FPR1	0.0102	ANNEXIN
MP-III	CD1c+ DCs	ANXA1	FPR1	0.0134	ANNEXIN
MP-I	CD207+CD1a+ LCs	ANXA1	FPR1	0.0052	ANNEXIN
MP-II	CD207+CD1a+ LCs	ANXA1	FPR1	0.0061	ANNEXIN
MP-III	CD207+CD1a+ LCs	ANXA1	FPR1	0.0081	ANNEXIN
MP-I	mo-Mac	ANXA1	FPR1	0.0065	ANNEXIN
MP-II	mo-Mac	ANXA1	FPR1	0.0077	ANNEXIN
MP-III	mo-Mac	ANXA1	FPR1	0.0101	ANNEXIN
MP-I	Monocytes	ANXA1	FPR1	0.0304	ANNEXIN
MP-II	Monocytes	ANXA1	FPR1	0.0358	ANNEXIN
MP-III	Monocytes	ANXA1	FPR1	0.0469	ANNEXIN
MP-II	Activated DCs	LGALS9	PTPRC	0.005	GALECTIN
MP-I	Alveolar Mac	LGALS9	PTPRC	0.003	GALECTIN
MP-II	Alveolar Mac	LGALS9	PTPRC	0.006	GALECTIN
MP-III	Alveolar Mac	LGALS9	PTPRC	0.0035	GALECTIN
MP-I	CD141+ DCs	LGALS9	PTPRC	0.0043	GALECTIN
MP-II	CD141+ DCs	LGALS9	PTPRC	0.0087	GALECTIN
MP-III	CD141+ DCs	LGALS9	PTPRC	0.0051	GALECTIN
MP-I	CD163+CD14+ DCs	LGALS9	PTPRC	0.0054	GALECTIN
MP-II	CD163+CD14+ DCs	LGALS9	PTPRC	0.0107	GALECTIN
MP-III	CD163+CD14+ DCs	LGALS9	PTPRC	0.0063	GALECTIN
MP-I	CD1c+ DCs	LGALS9	PTPRC	0.0046	GALECTIN
MP-II	CD1c+ DCs	LGALS9	PTPRC	0.0091	GALECTIN
MP-III	CD1c+ DCs	LGALS9	PTPRC	0.0053	GALECTIN
MP-I	CD207+CD1a+ LCs	LGALS9	PTPRC	0.0047	GALECTIN
MP-II	CD207+CD1a+ LCs	LGALS9	PTPRC	0.0093	GALECTIN
MP-III	CD207+CD1a+ LCs	LGALS9	PTPRC	0.0055	GALECTIN
MP-I	CD4+ Th	LGALS9	PTPRC	0.0061	GALECTIN
MP-II	CD4+ Th	LGALS9	PTPRC	0.0123	GALECTIN
MP-III	CD4+ Th	LGALS9	PTPRC	0.0072	GALECTIN
MP-I	CD8 low T	LGALS9	PTPRC	0.0071	GALECTIN
MP-II	CD8 low T	LGALS9	PTPRC	0.0142	GALECTIN
MP-III	CD8 low T	LGALS9	PTPRC	0.0084	GALECTIN
MP-I	CD8+/CD4+ Mixed Th	LGALS9	PTPRC	0.0069	GALECTIN
MP-II	CD8+/CD4+ Mixed Th	LGALS9	PTPRC	0.0137	GALECTIN
MP-III	CD8+/CD4+ Mixed Th	LGALS9	PTPRC	0.0081	GALECTIN
MP-I	Cytotoxic CD8+ T	LGALS9	PTPRC	0.009	GALECTIN
MP-II	Cytotoxic CD8+ T	LGALS9	PTPRC	0.0179	GALECTIN
MP-III	Cytotoxic CD8+ T	LGALS9	PTPRC	0.0105	GALECTIN
MP-I	Exhausted CD8+ T	LGALS9	PTPRC	0.009	GALECTIN
MP-II	Exhausted CD8+ T	LGALS9	PTPRC	0.0179	GALECTIN
MP-III	Exhausted CD8+ T	LGALS9	PTPRC	0.0105	GALECTIN
MP-I	Exhausted Tfh	LGALS9	PTPRC	0.0092	GALECTIN
MP-II	Exhausted Tfh	LGALS9	PTPRC	0.0183	GALECTIN
MP-III	Exhausted Tfh	LGALS9	PTPRC	0.0108	GALECTIN
MP-II	Follicular B cells	LGALS9	PTPRC	0.0032	GALECTIN
MP-II	GC B cells in the DZ	LGALS9	PTPRC	0.005	GALECTIN
MP-I	GC B cells in the LZ	LGALS9	PTPRC	0.0048	GALECTIN
MP-II	GC B cells in the LZ	LGALS9	PTPRC	0.0097	GALECTIN
MP-III	GC B cells in the LZ	LGALS9	PTPRC	0.0057	GALECTIN
MP-I	mo-Mac	LGALS9	PTPRC	0.0033	GALECTIN
MP-II	mo-Mac	LGALS9	PTPRC	0.0066	GALECTIN
MP-III	mo-Mac	LGALS9	PTPRC	0.0039	GALECTIN
MP-I	Monocytes	LGALS9	PTPRC	0.0044	GALECTIN
MP-II	Monocytes	LGALS9	PTPRC	0.0088	GALECTIN
MP-III	Monocytes	LGALS9	PTPRC	0.0052	GALECTIN
MP-I	Naive CD4+ T	LGALS9	PTPRC	0.0059	GALECTIN
MP-II	Naive CD4+ T	LGALS9	PTPRC	0.0117	GALECTIN
MP-III	Naive CD4+ T	LGALS9	PTPRC	0.0069	GALECTIN
MP-I	Naive CD8+ T	LGALS9	PTPRC	0.0067	GALECTIN
MP-II	Naive CD8+ T	LGALS9	PTPRC	0.0134	GALECTIN
MP-III	Naive CD8+ T	LGALS9	PTPRC	0.0079	GALECTIN
MP-I	NK	LGALS9	PTPRC	0.0066	GALECTIN
MP-II	NK	LGALS9	PTPRC	0.0132	GALECTIN
MP-III	NK	LGALS9	PTPRC	0.0077	GALECTIN
MP-I	Treg	LGALS9	PTPRC	0.0081	GALECTIN
MP-II	Treg	LGALS9	PTPRC	0.0162	GALECTIN
MP-III	Treg	LGALS9	PTPRC	0.0095	GALECTIN
MP-I	Alveolar Mac	SCGB3A2	MARCO	0.1119	UGRP1
MP-II	Alveolar Mac	SCGB3A2	MARCO	0.0658	UGRP1
MP-III	Alveolar Mac	SCGB3A2	MARCO	0.0881	UGRP1
MP-I	mo-Mac	SCGB3A2	MARCO	0.0471	UGRP1
MP-II	mo-Mac	SCGB3A2	MARCO	0.0269	UGRP1
MP-III	mo-Mac	SCGB3A2	MARCO	0.0365	UGRP1
MP-I	Alveolar Mac	LGALS9	HAVCR2	0.0008	GALECTIN
MP-II	Alveolar Mac	LGALS9	HAVCR2	0.0016	GALECTIN
MP-III	Alveolar Mac	LGALS9	HAVCR2	0.0009	GALECTIN
MP-I	CD141+ DCs	LGALS9	HAVCR2	0.0034	GALECTIN
MP-II	CD141+ DCs	LGALS9	HAVCR2	0.0068	GALECTIN
MP-III	CD141+ DCs	LGALS9	HAVCR2	0.004	GALECTIN
MP-I	CD163+CD14+ DCs	LGALS9	HAVCR2	0.0023	GALECTIN
MP-II	CD163+CD14+ DCs	LGALS9	HAVCR2	0.0045	GALECTIN
MP-III	CD163+CD14+ DCs	LGALS9	HAVCR2	0.0026	GALECTIN
MP-I	CD1c+ DCs	LGALS9	HAVCR2	0.0024	GALECTIN
MP-II	CD1c+ DCs	LGALS9	HAVCR2	0.0047	GALECTIN
MP-III	CD1c+ DCs	LGALS9	HAVCR2	0.0028	GALECTIN
MP-I	CD207+CD1a+ LCs	LGALS9	HAVCR2	0.0027	GALECTIN
MP-II	CD207+CD1a+ LCs	LGALS9	HAVCR2	0.0054	GALECTIN
MP-III	CD207+CD1a+ LCs	LGALS9	HAVCR2	0.0032	GALECTIN
MP-I	mo-Mac	LGALS9	HAVCR2	0.0022	GALECTIN
MP-II	mo-Mac	LGALS9	HAVCR2	0.0043	GALECTIN
MP-III	mo-Mac	LGALS9	HAVCR2	0.0025	GALECTIN
MP-I	Activated DCs	LGALS9	CD44	0.0072	GALECTIN
MP-II	Activated DCs	LGALS9	CD44	0.0144	GALECTIN
MP-III	Activated DCs	LGALS9	CD44	0.0085	GALECTIN
MP-I	Alveolar Mac	LGALS9	CD44	0.0081	GALECTIN
MP-II	Alveolar Mac	LGALS9	CD44	0.0162	GALECTIN
MP-III	Alveolar Mac	LGALS9	CD44	0.0095	GALECTIN
MP-II	CD141+ DCs	LGALS9	CD44	0.0066	GALECTIN
MP-I	CD163+CD14+ DCs	LGALS9	CD44	0.0086	GALECTIN
MP-II	CD163+CD14+ DCs	LGALS9	CD44	0.0171	GALECTIN
MP-III	CD163+CD14+ DCs	LGALS9	CD44	0.0101	GALECTIN
MP-I	CD1c+ DCs	LGALS9	CD44	0.0074	GALECTIN
MP-II	CD1c+ DCs	LGALS9	CD44	0.0147	GALECTIN
MP-III	CD1c+ DCs	LGALS9	CD44	0.0087	GALECTIN
MP-II	CD207+CD1a+ LCs	LGALS9	CD44	0.0117	GALECTIN
MP-III	CD207+CD1a+ LCs	LGALS9	CD44	0.0069	GALECTIN
MP-I	CD4+ Th	LGALS9	CD44	0.0066	GALECTIN
MP-II	CD4+ Th	LGALS9	CD44	0.0131	GALECTIN
MP-III	CD4+ Th	LGALS9	CD44	0.0077	GALECTIN
MP-I	CD8 low T	LGALS9	CD44	0.0066	GALECTIN
MP-II	CD8 low T	LGALS9	CD44	0.0132	GALECTIN
MP-III	CD8 low T	LGALS9	CD44	0.0078	GALECTIN
MP-I	CD8+/CD4+ Mixed Th	LGALS9	CD44	0.0067	GALECTIN
MP-II	CD8+/CD4+ Mixed Th	LGALS9	CD44	0.0133	GALECTIN
MP-III	CD8+/CD4+ Mixed Th	LGALS9	CD44	0.0078	GALECTIN
MP-II	COL13A1+ matrix FBs	LGALS9	CD44	0.0077	GALECTIN
MP-II	Cytotoxic CD8+ T	LGALS9	CD44	0.0104	GALECTIN
MP-I	Exhausted CD8+ T	LGALS9	CD44	0.0063	GALECTIN
MP-II	Exhausted CD8+ T	LGALS9	CD44	0.0126	GALECTIN
MP-III	Exhausted CD8+ T	LGALS9	CD44	0.0074	GALECTIN
MP-I	Exhausted Tfh	LGALS9	CD44	0.0058	GALECTIN
MP-II	Exhausted Tfh	LGALS9	CD44	0.0117	GALECTIN
MP-III	Exhausted Tfh	LGALS9	CD44	0.0069	GALECTIN
MP-II	Follicular B cells	LGALS9	CD44	0.0103	GALECTIN
MP-I	MAST	LGALS9	CD44	0.0095	GALECTIN
MP-II	MAST	LGALS9	CD44	0.0188	GALECTIN
MP-III	MAST	LGALS9	CD44	0.0111	GALECTIN
MP-I	mo-Mac	LGALS9	CD44	0.0074	GALECTIN
MP-II	mo-Mac	LGALS9	CD44	0.0147	GALECTIN
MP-III	mo-Mac	LGALS9	CD44	0.0087	GALECTIN
MP-I	Monocytes	LGALS9	CD44	0.0096	GALECTIN
MP-II	Monocytes	LGALS9	CD44	0.019	GALECTIN
MP-III	Monocytes	LGALS9	CD44	0.0112	GALECTIN
Activated DCs	MP-I	LGALS9	CD44	0.0179	GALECTIN
Alveolar Mac	MP-I	LGALS9	CD44	0.0211	GALECTIN
CD141+ DCs	MP-I	LGALS9	CD44	0.0214	GALECTIN
CD163+CD14+ DCs	MP-I	LGALS9	CD44	0.0136	GALECTIN
CD1c+ DCs	MP-I	LGALS9	CD44	0.0146	GALECTIN
CD207+CD1a+ LCs	MP-I	LGALS9	CD44	0.0149	GALECTIN
mo-Mac	MP-I	LGALS9	CD44	0.0162	GALECTIN
Monocytes	MP-I	LGALS9	CD44	0.0063	GALECTIN
MP-II	MP-I	LGALS9	CD44	0.0063	GALECTIN
Activated DCs	MP-II	LGALS9	CD44	0.0166	GALECTIN
Alveolar Mac	MP-II	LGALS9	CD44	0.0195	GALECTIN
CD141+ DCs	MP-II	LGALS9	CD44	0.0198	GALECTIN
CD163+CD14+ DCs	MP-II	LGALS9	CD44	0.0126	GALECTIN
CD1c+ DCs	MP-II	LGALS9	CD44	0.0135	GALECTIN
CD207+CD1a+ LCs	MP-II	LGALS9	CD44	0.0138	GALECTIN
mo-Mac	MP-II	LGALS9	CD44	0.015	GALECTIN
MP-II	MP-II	LGALS9	CD44	0.0058	GALECTIN
Activated DCs	MP-III	LGALS9	CD44	0.0166	GALECTIN
Alveolar Mac	MP-III	LGALS9	CD44	0.0196	GALECTIN
CD141+ DCs	MP-III	LGALS9	CD44	0.0198	GALECTIN
CD163+CD14+ DCs	MP-III	LGALS9	CD44	0.0127	GALECTIN
CD1c+ DCs	MP-III	LGALS9	CD44	0.0136	GALECTIN
CD207+CD1a+ LCs	MP-III	LGALS9	CD44	0.0139	GALECTIN
mo-Mac	MP-III	LGALS9	CD44	0.0151	GALECTIN
MP-II	MP-III	LGALS9	CD44	0.0059	GALECTIN
MP-I	Naive CD4+ T	LGALS9	CD44	0.0057	GALECTIN
MP-II	Naive CD4+ T	LGALS9	CD44	0.0114	GALECTIN
MP-III	Naive CD4+ T	LGALS9	CD44	0.0067	GALECTIN
MP-I	Naive CD8+ T	LGALS9	CD44	0.0064	GALECTIN
MP-II	Naive CD8+ T	LGALS9	CD44	0.0128	GALECTIN
MP-III	Naive CD8+ T	LGALS9	CD44	0.0075	GALECTIN
MP-I	Treg	LGALS9	CD44	0.0062	GALECTIN
MP-II	Treg	LGALS9	CD44	0.0124	GALECTIN
MP-III	Treg	LGALS9	CD44	0.0073	GALECTIN
