# Supplementary material for: Identifying metabolic reprogramming phenotypes with glycolysis-lipid metabolism discoordination and intercellular communication for lung adenocarcinoma metastasis
Source: Commun Biol. 2022 Mar 17;5:198. doi: 10.1038/s42003-022-03135-z (PMC8931047; doi:10.1038/s42003-022-03135-z)
Supplement: Supplementary file 7 — Supplementary Data 4 [file 42003_2022_3135_MOESM7_ESM.xlsx]

## Sheet: Fig.1e
label	normal	normal	normal	normal	normal	normal	normal	normal	normal	normal	normal	normal	normal	normal	normal	normal	normal	normal	normal	normal	normal	normal	normal	normal	normal	normal	normal	normal	normal	normal	normal	normal	normal	normal	normal	normal	normal	normal	normal	normal	normal	normal	normal	normal	normal	normal	normal	normal	normal
sample id	TCGA-44-2665	TCGA-44-6777	TCGA-55-6969	TCGA-50-5936	TCGA-49-6742	TCGA-55-6982	TCGA-50-5932	TCGA-91-6849	TCGA-91-6835	TCGA-49-4512	TCGA-55-6985	TCGA-50-5935	TCGA-44-6147	TCGA-44-6146	TCGA-55-6975	TCGA-44-3398	TCGA-91-6829	TCGA-55-6972	TCGA-55-6983	TCGA-44-2657	TCGA-50-5933	TCGA-55-6986	TCGA-55-6981	TCGA-44-3396	TCGA-49-6743	TCGA-44-2661	TCGA-91-6847	TCGA-49-4490	TCGA-55-6970	TCGA-44-2662	TCGA-91-6831	TCGA-44-6148	TCGA-38-4632	TCGA-44-6144	TCGA-55-6978	TCGA-44-6778	TCGA-55-6979	TCGA-44-2655	TCGA-91-6828	TCGA-55-6984	TCGA-38-4625	TCGA-44-5645	TCGA-50-5930	TCGA-50-5939	TCGA-38-4626	TCGA-50-6595	TCGA-44-6145	TCGA-44-2668	TCGA-49-6761
ALDOA	7.07662	7.46532	6.98785	7.04889	6.61109	6.94591	6.7153	6.77541	6.81225	7.38603	6.72543	6.77782	6.55424	6.66524	6.55566	6.18934	6.31618	6.25607	6.16871	6.79917	6.18347	6.52718	6.22449	6.73724	6.66275	6.23418	6.50714	6.56531	6.66416	6.36467	6.38397	6.48055	6.37901	6.50227	6.39288	6.23943	7.08033	6.47644	5.98795	6.29906	6.26948	6.33397	6.41101	6.45859	6.30999	6.23322	6.1602	6.59384	6.57821
ENO1	7.53883	7.91791	8.06014	8.33128	7.26743	7.95392	7.61029	7.60612	7.6735	8.56639	7.53734	7.65986	7.23214	7.80135	8.11591	7.44009	7.90233	7.19964	7.57201	7.90914	6.99126	7.47768	7.7166	8.18665	7.7588	7.23468	7.50353	7.49912	7.7566	7.48832	7.61456	7.83271	7.38595	7.43571	7.15344	7.12571	8.05631	7.84314	7.24076	7.38981	7.33971	7.62693	7.4674	7.638	7.33249	6.98773	7.34532	7.88417	7.45458
GAPDH	7.70997	7.79917	8.40668	8.38479	7.83376	8.3622	7.97168	7.97224	8.047	8.53259	7.88591	8.01766	7.72432	7.70321	7.61541	7.41254	7.80179	7.72266	7.16042	7.90113	7.47215	8.27747	7.93485	8.10696	8.03076	7.35067	7.91639	7.76193	7.62745	7.53257	7.62226	7.74829	7.67712	7.46128	7.39785	7.41388	8.31539	7.45892	7.41301	7.34044	7.57209	7.46405	7.54826	7.67454	7.46042	7.35918	7.42649	7.81165	7.34594
GPI	4.19423	4.6208	4.20543	4.50833	4.3991	4.71073	4.64766	4.40196	4.74167	4.8614	4.30693	4.30861	4.17905	4.30555	4.27798	4.12329	3.83985	3.94711	3.98201	4.45393	3.81621	3.85582	3.70917	4.74238	4.34993	4.00484	3.88367	4.15945	4.28734	4.09444	4.06665	4.33321	4.18254	4.11902	4.29215	4.0763	4.66799	4.19249	3.92573	4.0242	4.02391	3.97787	4.10382	4.23952	4.11658	4.16813	4.0768	4.5185	4.25345
LDHA	5.47532	5.77472	6.28957	6.03675	5.19432	5.71483	5.61703	5.61865	5.93911	6.30671	5.6073	5.66715	5.17638	5.41713	6.15844	5.45348	6.30723	5.0763	5.46054	5.60537	5.77645	6.12712	6.1205	5.94732	6.08343	5.30812	5.76389	5.62203	5.70818	5.80177	5.47287	6.47769	5.62143	5.37111	5.49434	5.37344	6.03016	5.50557	5.41812	5.57451	5.32558	5.62738	5.61933	5.60315	5.25261	5.43552	5.25405	6.09481	5.72169
PGAM1	3.7623	4.02415	4.31543	4.14528	3.5957	3.94762	3.88333	3.47892	3.57513	3.86446	3.69243	3.70701	3.51378	3.41607	3.39175	3.33188	3.30098	3.25137	3.29036	3.7664	3.52025	4.10629	3.85083	3.69499	3.82541	3.50402	3.81693	3.55671	3.45626	3.1782	3.58691	3.27226	3.52595	3.31805	3.4587	3.46532	3.63593	3.46931	3.43701	3.32139	3.3595	3.35355	3.48688	3.29702	3.40631	3.33972	3.486	3.40012	3.43983
TPI1	6.69338	6.84865	7.1011	7.08702	6.49716	6.86856	6.52263	6.45126	6.68934	6.92614	6.37525	6.56793	6.50641	6.46023	6.42416	6.28559	6.16112	6.16339	6.4125	6.62231	6.02873	7.01184	6.95666	6.82537	6.71968	6.11965	6.79936	6.67752	6.53619	6.32985	6.40613	6.27479	6.31724	6.28574	6.21282	6.28721	6.8356	6.39841	6.28655	6.22122	6.34145	6.36045	6.34008	6.50916	6.40228	6.09074	6.23819	6.51014	6.53927
PGM2	2.73913	3.14496	3.28368	3.22864	2.73666	2.68471	2.86647	2.55142	2.78858	3.09066	2.91829	3.04437	2.67951	2.68681	2.85164	3.00785	2.88458	2.61943	2.92903	2.81783	3.33421	3.143	2.93455	2.59886	3.21256	2.75531	2.79191	2.63322	2.35575	2.49568	2.82298	3.0657	3.06824	2.92897	2.97782	2.69337	2.72022	2.93188	3.05801	2.58249	2.84756	2.97433	2.98738	2.93261	2.50626	2.95844	2.70551	2.76503	2.41878
PLPP1	3.76792	3.35845	4.43262	3.78381	4.0044	4.17853	4.47978	4.43392	4.3719	3.92096	4.51548	4.33081	4.14599	4.1316	4.19928	4.22846	4.61248	3.9974	4.22348	4.4076	4.16785	4.37493	3.85055	3.87211	4.72829	4.72063	4.26611	3.97163	4.46719	3.9729	4.23266	4.08953	4.68353	3.6646	4.24944	4.06943	3.95991	3.78122	4.12614	3.88142	3.86755	3.89116	3.65754	3.41495	3.67323	3.54061	3.85146	3.52241	3.31556
GPD1L	4.53483	4.05218	4.04903	4.21846	4.53556	4.44693	4.26421	4.41062	4.31524	3.9858	4.40416	4.43043	4.98507	4.50526	4.08839	4.57595	3.88865	4.71198	5.03413	4.76299	4.73856	4.99338	4.64608	4.31172	4.72524	4.9482	4.80132	4.8784	4.71913	4.92551	4.78039	4.5157	4.68763	4.82599	4.59212	5.01712	4.44135	4.31405	4.87348	4.80163	4.66767	4.61942	4.65964	4.26084	4.63709	4.48355	4.82199	4.53804	4.63221
PLD3	7.19907	7.26277	6.37411	7.46517	6.35064	6.95932	6.68021	6.97534	7.21436	6.85485	6.71773	6.55688	6.7273	7.24223	6.38634	6.34182	6.13551	6.25272	6.25011	6.45989	6.02757	5.85011	6.10512	6.65511	6.23215	6.03557	6.20538	6.60479	6.29294	7.09509	6.1344	6.40617	6.24298	6.06605	6.05853	6.39344	6.75004	6.78701	6.66739	6.43264	6.54927	6.5305	6.42749	7.13499	6.58854	6.89986	6.35853	6.96997	6.67733
[truncated: 404 more columns]

## Sheet: Fig.1g
MPs	OS.month	OS.status
MP-I	50.7667	0
MP-I	45.6333	0
MP-II	19.2667	0
MP-I	20.3333	0
MP-I	15.1667	0
MP-I	30.4	0
MP-I	12.1667	0
MP-III	26.3667	0
MP-I	25.3667	0
MP-II	24.3333	0
MP-II	2.06667	0
MP-I	0.466667	0
MP-III	7.5	0
MP-III	6.06667	0
MP-II	60	0
MP-I	4.43333	0
MP-I	44.1333	0
MP-I	38.6333	0
MP-II	38.7667	0
MP-II	34.2	1
MP-II	19.8333	0
MP-I	23.4667	0
MP-III	18.5667	1
MP-I	29.6333	0
MP-II	23.9667	0
MP-I	8.66667	0
MP-I	9.56667	0
MP-II	11.7	0
MP-II	13.8333	0
MP-I	60	0
MP-II	56.6667	0
MP-III	14.4667	1
MP-III	15.3333	1
MP-I	58.3333	0
MP-I	42.2667	1
MP-I	10.2667	1
MP-I	37.5	0
MP-I	23.3667	1
MP-I	54.4	1
MP-II	60	0
MP-II	60	0
MP-II	60	0
MP-I	30.1333	0
MP-II	23.4	1
MP-II	19.9333	1
MP-I	18.2333	0
MP-I	29.6	0
MP-II	22.4667	0
MP-I	1.6	0
MP-III	0.933333	0
MP-I	18.2	0
MP-III	48.4667	1
MP-I	19.8	1
MP-I	57.5	1
MP-II	60	0
MP-I	39.8	1
MP-II	57.6	0
MP-I	20.3333	0
MP-I	20.3333	0
MP-II	19.1	0
MP-I	14.2333	0
MP-I	12.8333	0
MP-II	4.7	0
MP-I	23	0
MP-I	13.8	0
MP-I	13.7	0
MP-II	4.3	0
MP-II	53.3333	1
MP-I	60	0
MP-I	51.0333	1
MP-I	60	0
MP-I	60	0
MP-II	60	0
MP-I	54.0667	1
MP-I	39.9	1
MP-III	10.7	1
MP-I	50.9333	1
MP-I	60	0
MP-I	60	0
MP-II	27.4667	0
MP-II	33.2333	0
MP-I	24.6667	0
MP-III	21.7667	0
MP-III	11.7667	0
MP-I	14.1	0
MP-III	28.7333	0
MP-I	29.8667	0
MP-I	13.8333	0
MP-I	10.7667	0
MP-I	2.63333	0
MP-I	12.4	0
MP-II	12.5667	0
MP-II	15.9	0
MP-I	15.8667	0
MP-I	18.1667	0
MP-I	14.5	0
MP-I	20.4667	0
MP-I	21.7333	0
MP-I	20.0333	0
MP-I	20.8	0
MP-I	18	0
MP-I	21.1333	0
MP-I	18.9333	0
MP-I	20.9667	0
MP-I	37.2667	0
MP-I	1.46667	0
MP-I	21.9333	0
MP-I	19.2667	0
MP-I	14.5	0
MP-II	39.1667	0
MP-I	2.8	0
MP-II	60	0
MP-II	31.6667	1
MP-I	24.7	0
MP-I	11.3	1
MP-I	60	0
MP-I	60	0
MP-I	60	0
MP-I	1.66667	0
MP-II	47.7333	0
MP-I	0.5	0
MP-I	17.1	0

## Sheet: Fig.3f
MPs	OS.month	OS.status
MP-III	60	0
MP-III	60	0
MP-II	43.7	1
MP-II	36.6	0
MP-II	39.6333	0
MP-II	60	0
MP-I	60	0
MP-II	53.6667	0
MP-III	60	0
MP-II	60	0
MP-III	60	0
MP-II	60	0
MP-I	44.2667	0
MP-III	60	0
MP-I	60	0
MP-II	57.4667	0
MP-III	34.8	0
MP-III	18.8333	0
MP-III	54.1667	1
MP-III	56.5	1
MP-III	60	0
MP-III	38.1	1
MP-I	56.0667	0
MP-III	41.4	1
MP-II	60	0
MP-III	31.4333	1
MP-II	44.8667	1
MP-III	49.4	1
MP-II	52	0
MP-I	33.3667	1
MP-I	60	0
MP-I	52.2	0
MP-I	33	0
MP-II	24.3	0
MP-I	60	0
MP-I	27.2667	0
MP-II	60	0
MP-II	60	0
MP-II	60	0
MP-III	60	0
MP-II	60	0
MP-I	50.6667	0
MP-II	45.8333	0
MP-I	58.5333	0
MP-III	53.2333	0
MP-I	57.1333	0
MP-I	54.5667	0
MP-I	55.1	0
MP-I	39.8667	0
MP-II	56.7333	0
MP-II	60	0
MP-II	41.8667	0
MP-I	27.2667	0
MP-III	38.4667	0
MP-I	60	0
MP-I	60	0
MP-II	53.2	0
MP-I	60	0
MP-I	60	0
MP-II	54.5667	0
MP-II	60	0
MP-I	60	0
MP-II	60	0
MP-I	29.0333	0
MP-II	60	0
MP-II	49.4	0
MP-I	37.6	0
MP-I	34.7333	1
MP-III	40.9667	1
MP-III	60	0
MP-III	59	0
MP-III	47.7667	1
MP-I	60	0
MP-II	60	0
MP-III	21	1
MP-II	51.2333	0
MP-II	47.6333	1
MP-I	34.6	1
MP-II	57.7667	0
MP-I	60	0
MP-II	25.8	0
MP-III	60	0
MP-I	60	0
MP-I	60	0
MP-I	49.3667	0
MP-II	41.0333	0
MP-II	60	0
MP-I	60	0
MP-II	60	0
MP-I	60	0
MP-I	60	0
MP-I	60	0
MP-II	60	0
MP-I	60	0
MP-I	60	0
MP-III	60	0
MP-I	60	0
MP-I	60	0
MP-I	60	0
MP-II	60	0
MP-I	60	0
MP-I	60	0
MP-I	60	0
MP-I	60	0
MP-II	60	0
MP-I	47.0667	0
MP-I	43.9	0
MP-I	39.3333	0
MP-I	56.2667	0
MP-I	47.2333	0
MP-II	47.5333	0
MP-II	55.8	0
MP-II	60	0
MP-III	60	0
MP-II	59.3333	0
MP-I	60	0
MP-I	60	0
MP-II	37.1333	0
MP-I	60	0
MP-II	55.4333	0
MP-III	57.5333	0
MP-II	54.3	0
MP-II	60	0
MP-II	60	0
MP-II	48.2	0
MP-I	38.7333	0
MP-II	41.0333	0
MP-II	31.3667	0
MP-I	54.1	0
MP-I	60	0
MP-I	46.8	0
MP-I	60	0
MP-I	28.3	0
MP-I	27.7	0
MP-I	60	0
MP-I	60	0
MP-I	60	0
MP-II	60	0
MP-II	60	0
MP-I	60	0
MP-I	60	0
MP-I	60	0
MP-II	60	0
MP-I	60	0
MP-I	60	0
MP-II	60	0
MP-I	54.1333	0
MP-III	60	0
MP-I	60	0
MP-I	50.5333	0
MP-I	60	0
MP-I	60	0
MP-III	60	0
MP-I	60	0
MP-I	60	0
MP-I	60	0
MP-II	60	0
MP-I	60	0
MP-I	60	0
MP-I	60	0
MP-II	60	0
MP-I	55.3333	0

## Sheet: Fig.3g
MPs	OS.month	OS.status
MP-I	60	0
MP-I	60	0
MP-I	60	0
MP-III	22.92	1
MP-I	51.96	1
MP-III	60	0
MP-I	60	0
MP-III	60	0
MP-III	60	0
MP-III	60	0
MP-II	60	0
MP-I	60	0
MP-III	34.08	1
MP-I	60	0
MP-I	60	0
MP-II	59.4	0
MP-III	60	0
MP-I	60	0
MP-II	60	0
MP-II	60	0
MP-II	22.56	1
MP-III	48.36	1
MP-II	60	0
MP-III	60	0
MP-III	52.44	1
MP-III	58.92	1
MP-II	60	0
MP-II	15	1
MP-I	60	0
MP-II	60	0
MP-III	38.52	1
MP-III	41.76	1
MP-III	60	0
MP-III	10.92	1
MP-I	35.4	0
MP-II	1.44	0
MP-II	60	0
MP-II	60	0
MP-II	60	0
MP-II	60	0
MP-I	38.4	1
MP-II	58.92	0
MP-III	11.64	1
MP-I	37.08	1
MP-II	60	0
MP-II	60	0
MP-I	60	0
MP-III	60	0
MP-III	54.84	0
MP-II	59.16	0
MP-II	23.4	1
MP-II	60	0
MP-III	52.08	0
MP-II	60	0
MP-II	57.48	1
MP-II	37.68	1
MP-III	60	0
MP-II	37.32	0
MP-III	7.8	1
MP-II	38.52	0
MP-III	7.2	1
MP-III	60	0
MP-I	46.68	1
MP-II	41.16	0
MP-III	35.04	1
MP-III	32.28	0
MP-I	59.88	0
MP-II	60	0
MP-I	60	0
MP-II	60	0
MP-I	6.12	0
MP-III	18.48	0
MP-III	60	0
MP-III	60	0
MP-III	20.52	0
MP-I	60	0
MP-I	15.24	0
MP-I	1.8	0
MP-II	60	0
MP-III	18.24	1
MP-III	22.92	1
MP-I	60	0
MP-III	6.84	1
MP-III	50.04	0
MP-III	6.72	1
MP-III	32.52	0
MP-III	60	0
MP-III	14.76	1
MP-II	54.48	0
MP-III	3.72	1
MP-I	60	0
MP-II	49.92	0

## Sheet: Fig.3h
label	OS.month	OS.status
MP-II	44.2	1
MP-II	60	0
MP-I	60	0
MP-I	60	0
MP-I	60	0
MP-I	60	0
MP-I	60	0
MP-II	34.33	1
MP-I	60	0
MP-I	60	0
MP-III	60	0
MP-I	60	0
MP-I	60	0
MP-III	60	0
MP-II	60	0
MP-I	60	0
MP-I	46.3	1
MP-I	60	0
MP-I	60	0
MP-III	60	0
MP-III	60	0
MP-I	60	0
MP-I	27.6	1
MP-III	60	0
MP-III	60	0
MP-I	60	0
MP-II	60	0
MP-I	60	0
MP-III	60	0
MP-III	14.67	1
MP-I	60	0
MP-III	38.8	1
MP-II	60	0
MP-II	60	0
MP-I	60	0
MP-I	60	0
MP-II	60	0
MP-I	60	0
MP-II	40.97	1
MP-III	60	0
MP-III	25.9	1
MP-I	44.43	1
MP-I	60	0
MP-I	33.6	1
MP-I	60	0
MP-III	60	0
MP-III	6.2	1
MP-III	30.2	1
MP-III	15.9	1
MP-I	60	0
MP-I	60	0
MP-II	60	0
MP-I	60	0
MP-I	60	0
MP-II	60	0
MP-III	60	0
MP-I	60	0
MP-II	40.43	1
MP-III	34.8	1
MP-I	60	0
MP-I	60	0
MP-I	60	0
MP-I	60	0
MP-I	60	0
MP-I	34.73	1
MP-III	60	0
MP-I	53.93	1
MP-I	60	0
MP-I	60	0
MP-I	60	0
MP-I	60	0
MP-I	60	0
MP-II	60	0
MP-I	60	0
MP-I	23.77	1
MP-II	60	0
MP-II	56.53	0
MP-I	41.73	1
MP-II	40.73	1

## Sheet: Fig.3i
label	OS.month	OS.status
MP-II	33.6	1
MP-II	33.6	1
MP-I	60	0
MP-II	60	0
MP-II	60	0
MP-II	60	0
MP-III	60	0
MP-II	60	0
MP-I	60	0
MP-II	27.6	1
MP-II	7.2	0
MP-III	14.4	1
MP-III	60	0
MP-III	21.6	1
MP-III	31.2	1
MP-III	60	0
MP-III	60	0
MP-II	60	0
MP-II	60	0
MP-II	0	1
MP-II	60	0
MP-I	60	0
MP-I	60	0
MP-II	60	0
MP-II	55.2	1
MP-II	60	0
MP-III	51.6	1
MP-I	60	0
MP-I	60	0
MP-I	26.4	1
MP-I	60	0
MP-II	60	0
MP-II	48	0
MP-II	60	0
MP-I	60	0
MP-I	60	0
MP-I	60	0
MP-II	34.8	1
MP-II	60	0
MP-I	50.4	0
MP-III	8.4	1
MP-II	0	1
MP-II	50.4	0
MP-II	38.4	0
MP-I	14.4	1
MP-II	43.2	0
MP-II	50.4	0
MP-I	31.2	0
MP-II	50.4	0
MP-II	34.8	0
MP-I	45.6	0
MP-II	24	0
MP-II	48	0
MP-II	32.4	0
MP-II	20.4	0
MP-I	30	0
MP-II	28.8	0
MP-II	2.4	0
MP-II	13.2	0
MP-II	25.2	0
MP-II	22.8	1
MP-II	25.2	0
MP-II	24	0
MP-I	20.4	0
MP-II	14.4	0
MP-II	19.2	0
MP-II	18	0

## Sheet: Fig.3j
label	OS.month	OS.status
MP-II	60	0
MP-I	25.2	0
MP-II	60	0
MP-I	60	0
MP-II	33.9	1
MP-III	60	0
MP-II	60	0
MP-I	27.1	0
MP-II	5.8	1
MP-II	60	0
MP-I	34.8	1
MP-III	27.6	1
MP-II	48.8	1
MP-III	10.1	1
MP-III	60	0
MP-III	60	0
MP-II	60	0
MP-I	43.8	1
MP-II	60	0
MP-II	59	1
MP-III	60	0
MP-III	60	0
MP-III	60	0
MP-II	18.6	1
MP-III	45.8	1
MP-III	60	0
MP-II	60	0
MP-I	52.1	0
MP-II	60	0
MP-III	60	0
MP-II	19	1
MP-II	60	0
MP-II	60	0
MP-II	60	0
MP-III	60	0
MP-III	60	0
MP-II	60	0
MP-III	60	0
MP-II	60	0
MP-II	60	0
MP-III	60	0
MP-II	60	0
MP-III	60	0
MP-III	60	0
MP-III	60	0
MP-III	60	0
MP-II	20.9	1
MP-III	36.3	0
MP-III	38.1	0
MP-II	53.2	0
MP-II	29.5	0
MP-II	53.7	0
MP-II	21.8	0
MP-III	55.8	0
MP-III	60	0
MP-II	60	0
MP-II	21.2	1
MP-III	47.27	0
MP-III	59.11	1
MP-III	51.58	0
MP-II	36.25	1
MP-III	54.93	1
MP-II	58.88	0
MP-III	51.81	0
MP-II	21.48	1
MP-III	60	0
MP-II	60	0
MP-III	56.35	0
MP-II	60	0
MP-III	56.32	0
MP-III	60	0
MP-II	50.43	0
MP-III	60	0
MP-II	60	0
MP-II	60	0
MP-II	19.9	1
MP-II	45.33	1
MP-III	60	0
MP-II	60	0
MP-III	11.18	0
MP-I	60	0
MP-III	11.68	1
MP-III	60	0
MP-I	31.94	1
MP-III	2.24	1
MP-II	60	0
MP-II	60	0
MP-II	42.04	1
MP-III	12.2	1
MP-I	47	0
MP-I	44	0
MP-I	60	0
MP-II	60	0
MP-III	60	0
MP-III	60	0
MP-III	60	0
MP-III	60	0
MP-I	33	0
MP-III	60	0
MP-I	15	0
MP-II	60	0
MP-II	60	0
MP-III	14	1
MP-II	33	0
MP-II	60	0
MP-II	50	0
MP-II	37	0
MP-I	54	0
MP-I	31	0
MP-III	38	0
MP-II	60	0
MP-III	60	0
MP-III	60	0
MP-III	60	0
MP-II	60	0
MP-I	60	0
MP-II	7	0
MP-I	36	0
MP-I	41	0
MP-III	50	0
MP-I	48	0
MP-I	37	0
MP-II	24	1
MP-II	44	0
MP-III	30	0
MP-II	46	0
MP-I	56	0
MP-I	40	0
MP-I	55	0
MP-I	36	0
MP-II	60	0
MP-I	48	1
MP-I	43	0
MP-I	41	0
MP-I	43	0
MP-I	60	0
MP-II	60	0
MP-II	25	1
MP-II	60	0
MP-III	60	0
MP-III	37	1
MP-II	60	0
MP-III	9	1
MP-III	60	0
MP-II	60	0
MP-III	36	0
MP-II	60	0
MP-III	60	0
MP-II	56	1
MP-II	49	0
MP-II	28	0
MP-III	36	0
MP-III	37	0
MP-II	40	0
MP-III	7	1
MP-II	53	0
MP-III	60	0
MP-II	23	0
MP-III	60	0
MP-II	26	0
MP-III	40	0
MP-III	30	0
MP-III	40	0
MP-I	60	0
MP-II	18	1
MP-I	60	0
MP-II	32	0
MP-I	60	0
MP-I	60	0
MP-I	60	0
MP-II	32	1
MP-II	44.94	1
MP-I	34.76	1
MP-III	19.84	1
MP-II	60	0
MP-II	60	0
MP-II	60	0
MP-I	60	0
MP-III	0.43	1
MP-II	60	0
MP-III	60	0
MP-II	17.54	1
MP-III	27.56	1
MP-III	60	0
MP-I	60	0
MP-III	60	0
MP-II	0.03	1
MP-I	60	0
MP-III	39.06	1
MP-II	60	0
MP-III	39.36	1
MP-II	60	0
MP-II	47.9	1
MP-I	58.84	0
MP-III	60	0
MP-II	24.51	1
MP-II	7.03	1
MP-I	40.21	1
MP-III	60	0
MP-III	60	0
MP-II	60	0
MP-III	21.88	1
MP-III	60	0
MP-II	53.39	0
MP-I	39.03	0
MP-II	52.2	1
MP-III	15.77	1
MP-III	60	0
MP-II	30.7	1
MP-III	60	0
MP-III	30.2	1
MP-II	60	0
MP-II	60	0
MP-II	19.5	1
MP-III	60	0
MP-II	60	0
MP-III	60	0
MP-II	60	0
MP-II	47.8	1
MP-III	60	0
MP-III	9.2	1
MP-III	19	1
MP-III	60	0

## Sheet: Fig.5b,5d,5g
Barcode	AACTCCCAGCGTGTCC_LUNG_T06	ACGCCGAGTCTACCTC_LUNG_T06	ACGGAGAAGTATCTCG_LUNG_T06	ACTATCTGTAAGAGAG_LUNG_T06	ACTATCTTCCCTAATT_LUNG_T06	AGCTCCTGTTTCCACC_LUNG_T06	CAGCATAAGACTGTAA_LUNG_T06	CCTAGCTCACGAGGTA_LUNG_T06	CGAACATTCTTGTATC_LUNG_T06	CGACCTTAGGATGCGT_LUNG_T06	CGTCTACCACGAAAGC_LUNG_T06	CTAACTTGTTAGGGTG_LUNG_T06	CTCATTACATTGAGCT_LUNG_T06	CTGAAACTCTGTACGA_LUNG_T06	CTGCGGAAGTATCTCG_LUNG_T06	GATGCTACAGCTGCAC_LUNG_T06	GCGCAGTAGGTCGGAT_LUNG_T06	GGATGTTTCACGAAGG_LUNG_T06	GGCCGATGTCAACATC_LUNG_T06	GTATTCTGTTGTGGAG_LUNG_T06	GTCAAGTCATGTCTCC_LUNG_T06	GTCGGGTTCTAGAGTC_LUNG_T06	GTGAAGGTCTGTCCGT_LUNG_T06	GTGCTTCCACCTCGGA_LUNG_T06	GTGTGCGCACCGAATT_LUNG_T06	GTTACAGAGTGTCCAT_LUNG_T06	GTTTCTAAGCTGATAA_LUNG_T06	TAGACCAAGGCAGGTT_LUNG_T06	TAGACCAGTGAAGGCT_LUNG_T06	TAGTTGGAGGGCACTA_LUNG_T06	TATCTCACAAGCTGTT_LUNG_T06	TATGCCCAGCTAGTCT_LUNG_T06	TCGCGTTGTCAAGCGA_LUNG_T06	TCGTAGAAGGGAACGG_LUNG_T06	TCTCTAACAGACAAAT_LUNG_T06	TGCTACCCATGGTCTA_LUNG_T06	TGCTGCTGTACCGCTG_LUNG_T06	TTAACTCGTGTCTGAT_LUNG_T06	TTCTACAGTCTTCGTC_LUNG_T06	TTTACTGTCCTTTCGG_LUNG_T06	AAAGTAGGTACCGAGA_LUNG_T06	AACCGCGAGACAGAGA_LUNG_T06	AACTCCCCAGACAAGC_LUNG_T06	AACTCTTGTTAAGACA_LUNG_T06	AACTTTCTCGGACAAG_LUNG_T06	AAGGCAGTCCTCTAGC_LUNG_T06	ACACCGGAGCTGTTCA_LUNG_T06	ACGGAGATCAACGAAA_LUNG_T06	ACTGTCCTCCAGGGCT_LUNG_T06
Seurat_clusters	1	1	1	13	1	1	1	1	10	13	1	1	13	1	1	1	1	1	1	1	1	1	1	1	4	1	1	13	1	4	1	1	1	1	1	1	1	1	1	1	1	1	1	1	1	1	1	1	1
State	7	4	4	7	4	7	4	4	7	7	2	4	4	4	7	4	4	7	7	4	7	4	4	4	7	4	2	4	4	2	4	4	4	4	4	7	4	4	2	7	4	7	4	4	4	4	4	4	4
MPs	MP-I	MP-I	MP-I	MP-I	MP-I	MP-I	MP-I	MP-II	MP-I	MP-I	MP-I	MP-I	MP-II	MP-I	MP-I	MP-II	MP-I	MP-I	MP-I	MP-II	MP-I	MP-I	MP-I	MP-II	MP-I	MP-I	MP-I	MP-I	MP-I	MP-I	MP-I	MP-I	MP-II	MP-I	MP-I	MP-I	MP-I	MP-I	MP-I	MP-I	MP-II	MP-I	MP-I	MP-II	MP-I	MP-I	MP-II	MP-I	MP-I
Type	T	T	T	T	T	T	T	T	T	T	T	T	T	T	T	T	T	T	T	T	T	T	T	T	T	T	T	T	T	T	T	T	T	T	T	T	T	T	T	T	T	T	T	T	T	T	T	T	T
Sample	LUNG_T06	LUNG_T06	LUNG_T06	LUNG_T06	LUNG_T06	LUNG_T06	LUNG_T06	LUNG_T06	LUNG_T06	LUNG_T06	LUNG_T06	LUNG_T06	LUNG_T06	LUNG_T06	LUNG_T06	LUNG_T06	LUNG_T06	LUNG_T06	LUNG_T06	LUNG_T06	LUNG_T06	LUNG_T06	LUNG_T06	LUNG_T06	LUNG_T06	LUNG_T06	LUNG_T06	LUNG_T06	LUNG_T06	LUNG_T06	LUNG_T06	LUNG_T06	LUNG_T06	LUNG_T06	LUNG_T06	LUNG_T06	LUNG_T06	LUNG_T06	LUNG_T06	LUNG_T06	LUNG_T06	LUNG_T06	LUNG_T06	LUNG_T06	LUNG_T06	LUNG_T06	LUNG_T06	LUNG_T06	LUNG_T06
ALDOA	2	2	3	0	6	3	2	3	2	0	16	1	0	3	2	7	3	3	1	15	1	2	4	4	0	1	4	1	5	0	0	2	3	5	5	0	2	4	19	0	3	2	1	2	6	3	2	3	2
ENO1	1	0	0	0	7	0	3	5	0	0	10	1	0	3	1	3	3	1	2	5	1	1	7	1	1	2	6	0	2	1	2	0	2	2	0	1	0	3	8	0	7	3	2	1	5	4	11	18	5
GAPDH	7	1	3	4	9	5	4	2	0	2	21	4	0	8	4	7	3	2	1	15	5	0	18	12	6	8	4	3	14	2	2	1	20	3	13	0	3	7	18	3	5	7	10	5	1	12	12	13	8
GPI	0	0	0	0	1	0	0	0	0	0	0	1	0	0	0	0	0	0	0	0	0	0	1	0	0	0	0	0	0	0	0	0	2	1	1	0	0	1	1	0	0	0	1	1	0	0	0	1	0
LDHA	0	1	3	0	3	0	1	1	1	0	12	0	0	3	2	1	3	2	1	3	3	1	16	8	1	3	2	1	1	4	0	0	3	0	9	0	0	4	8	1	4	0	0	1	0	4	8	3	2
PGAM1	0	0	0	1	0	0	0	1	0	0	2	0	0	1	0	0	2	0	0	0	0	1	4	0	0	0	2	0	0	1	0	1	1	0	3	0	0	0	3	0	0	1	0	1	1	2	4	2	0
TPI1	3	3	1	1	6	0	2	2	0	1	8	1	0	4	2	1	0	0	0	4	0	0	6	0	0	1	1	2	2	0	1	3	4	1	4	0	0	3	3	0	2	2	2	1	1	3	4	8	2
PGM2	0	0	0	0	0	0	0	0	0	0	0	0	0	0	0	1	0	0	0	1	0	0	0	1	0	0	0	0	0	0	0	0	1	0	0	0	0	0	0	0	1	0	0	0	0	0	1	0	0
PLPP1	0	0	0	0	0	0	0	1	0	0	0	0	1	0	0	0	0	0	0	0	0	0	0	0	0	0	0	0	0	0	0	0	0	0	0	0	0	0	0	0	0	0	0	1	0	0	1	0	0
GPD1L	0	0	0	0	0	0	0	0	0	0	1	0	0	0	0	0	0	0	0	0	0	0	1	0	0	1	0	0	0	0	1	0	3	0	0	0	0	0	0	0	0	0	0	1	0	0	0	1	0
PLD3	0	2	1	0	3	0	4	0	0	0	4	2	0	1	0	3	0	0	0	1	0	0	3	0	0	2	2	1	1	1	0	2	3	0	3	0	1	0	2	0	0	0	1	1	1	2	2	3	1
mean_glycolytic genes	1.3923174	0.9068906	1.1699250	0.8073549	2.3219281	1.0000000	1.3219281	1.4594316	0.4594316	0.4594316	3.2667865	1.0000000	0.0000000	1.9068906	1.2479275	1.8073549	1.4594316	1.0000000	0.7004397	2.6724253	1.1699250	0.7004397	3.0000000	2.0874628	1.0000000	1.5235620	1.7548875	0.9068906	2.0000000	1.0000000	0.7004397	0.9068906	2.4594316	1.3219281	2.4262648	0.1699250	0.7004397	1.9068906	3.0874628	0.5849625	1.9068906	1.5235620	1.5849625	1.3219281	1.4594316	2.1699250	2.6438562	2.8073549	1.7548875
mean_lipid genes	0.0000000	0.7369656	0.4150375	0.0000000	1.0000000	0.0000000	1.2223924	0.4150375	0.0000000	0.0000000	1.4150375	0.7369656	0.4150375	0.4150375	0.0000000	1.0000000	0.0000000	0.0000000	0.0000000	0.4150375	0.0000000	0.0000000	1.2223924	0.0000000	0.0000000	1.0000000	0.7369656	0.4150375	0.4150375	0.4150375	0.4150375	0.7369656	1.5849625	0.0000000	1.0000000	0.0000000	0.4150375	0.0000000	0.7369656	0.0000000	0.0000000	0.0000000	0.4150375	1.0000000	0.4150375	0.7369656	1.0000000	1.2223924	0.4150375
[truncated: 5,000 more columns]

## Sheet: Fig.7
source	target	ligand	receptor	prob	pval	interaction_name	interaction_name_2	pathway_name	annotation	evidence
Fibroblasts	Endothelial cells	ANGPTL2	ITGA5_ITGB1	0.00331387	0	ANGPTL2_ITGA5_ITGB1	ANGPTL2 - (ITGA5+ITGB1)	ANGPTL	Secreted Signaling	PMID: 24478758
MP-III	Endothelial cells	ANGPTL4	ITGA5_ITGB1	0.0014271	0	ANGPTL4_ITGA5_ITGB1	ANGPTL4 - (ITGA5+ITGB1)	ANGPTL	Secreted Signaling	PMID: 30049845
MP-III	Endothelial cells	ANGPTL4	CDH5	0.00227553	0	ANGPTL4_CDH5	ANGPTL4 - CDH5	ANGPTL	Secreted Signaling	PMID: 30049845
MP-III	Fibroblasts	ANGPTL4	CDH11	0.00200062	0	ANGPTL4_CDH11	ANGPTL4 - CDH11	ANGPTL	Secreted Signaling	PMID: 30049845
MP-III	MP-I	ANGPTL4	SDC1	0.00233984	0	ANGPTL4_SDC1	ANGPTL4 - SDC1	ANGPTL	Secreted Signaling	PMID: 29017031
MP-III	MP-II	ANGPTL4	SDC1	0.00304301	0	ANGPTL4_SDC1	ANGPTL4 - SDC1	ANGPTL	Secreted Signaling	PMID: 29017031
MP-III	MP-III	ANGPTL4	SDC1	0.00273934	0	ANGPTL4_SDC1	ANGPTL4 - SDC1	ANGPTL	Secreted Signaling	PMID: 29017031
MP-III	Fibroblasts	ANGPTL4	SDC2	0.000537171	0	ANGPTL4_SDC2	ANGPTL4 - SDC2	ANGPTL	Secreted Signaling	PMID: 29017031
MP-III	MP-I	ANGPTL4	SDC4	0.00270932	0	ANGPTL4_SDC4	ANGPTL4 - SDC4	ANGPTL	Secreted Signaling	PMID: 29017031
MP-III	MP-II	ANGPTL4	SDC4	0.0028277	0	ANGPTL4_SDC4	ANGPTL4 - SDC4	ANGPTL	Secreted Signaling	PMID: 29017031
MP-III	MP-III	ANGPTL4	SDC4	0.00196752	0	ANGPTL4_SDC4	ANGPTL4 - SDC4	ANGPTL	Secreted Signaling	PMID: 29017031
MP-I	Endothelial cells	VEGFA	FLT1	0.00199691	0	VEGFA_VEGFR1	VEGFA - VEGFR1	VEGF	Secreted Signaling	KEGG: hsa04370; PMID: 16633338
MP-II	Endothelial cells	VEGFA	FLT1	0.00424597	0	VEGFA_VEGFR1	VEGFA - VEGFR1	VEGF	Secreted Signaling	KEGG: hsa04370; PMID: 16633338
MP-III	Endothelial cells	VEGFA	FLT1	0.00494816	0	VEGFA_VEGFR1	VEGFA - VEGFR1	VEGF	Secreted Signaling	KEGG: hsa04370; PMID: 16633338
MP-I	Endothelial cells	VEGFA	KDR	0.00124954	0	VEGFA_VEGFR2	VEGFA - VEGFR2	VEGF	Secreted Signaling	KEGG: hsa04370; PMID: 16633338
MP-II	Endothelial cells	VEGFA	KDR	0.0026591	0	VEGFA_VEGFR2	VEGFA - VEGFR2	VEGF	Secreted Signaling	KEGG: hsa04370; PMID: 16633338
MP-III	Endothelial cells	VEGFA	KDR	0.00309968	0	VEGFA_VEGFR2	VEGFA - VEGFR2	VEGF	Secreted Signaling	KEGG: hsa04370; PMID: 16633338
MP-I	Endothelial cells	VEGFA	FLT1_KDR	0.00160415	0	VEGFA_VEGFR1R2	VEGFA - VEGFR1R2	VEGF	Secreted Signaling	PMID: 16633338
MP-II	Endothelial cells	VEGFA	FLT1_KDR	0.00341236	0	VEGFA_VEGFR1R2	VEGFA - VEGFR1R2	VEGF	Secreted Signaling	PMID: 16633338
MP-III	Endothelial cells	VEGFA	FLT1_KDR	0.00397725	0	VEGFA_VEGFR1R2	VEGFA - VEGFR1R2	VEGF	Secreted Signaling	PMID: 16633338
MAST cells	MP-I	AREG	EGFR_ERBB2	0.00168097	0	AREG_EGFR_ERBB2	AREG - (EGFR+ERBB2)	EGF	Secreted Signaling	KEGG: hsa04012
MP-I	MP-I	AREG	EGFR_ERBB2	0.00619555	0	AREG_EGFR_ERBB2	AREG - (EGFR+ERBB2)	EGF	Secreted Signaling	KEGG: hsa04012
MP-II	MP-I	AREG	EGFR_ERBB2	0.00415261	0	AREG_EGFR_ERBB2	AREG - (EGFR+ERBB2)	EGF	Secreted Signaling	KEGG: hsa04012
MP-III	MP-I	AREG	EGFR_ERBB2	0.00767264	0	AREG_EGFR_ERBB2	AREG - (EGFR+ERBB2)	EGF	Secreted Signaling	KEGG: hsa04012
Myeloid cells	MP-I	AREG	EGFR_ERBB2	0.000434606	0	AREG_EGFR_ERBB2	AREG - (EGFR+ERBB2)	EGF	Secreted Signaling	KEGG: hsa04012
NK cells	MP-I	AREG	EGFR_ERBB2	0.00181222	0	AREG_EGFR_ERBB2	AREG - (EGFR+ERBB2)	EGF	Secreted Signaling	KEGG: hsa04012
MAST cells	MP-II	AREG	EGFR_ERBB2	0.00391027	0	AREG_EGFR_ERBB2	AREG - (EGFR+ERBB2)	EGF	Secreted Signaling	KEGG: hsa04012
MP-I	MP-II	AREG	EGFR_ERBB2	0.0143262	0	AREG_EGFR_ERBB2	AREG - (EGFR+ERBB2)	EGF	Secreted Signaling	KEGG: hsa04012
MP-II	MP-II	AREG	EGFR_ERBB2	0.00962819	0	AREG_EGFR_ERBB2	AREG - (EGFR+ERBB2)	EGF	Secreted Signaling	KEGG: hsa04012
MP-III	MP-II	AREG	EGFR_ERBB2	0.0177072	0	AREG_EGFR_ERBB2	AREG - (EGFR+ERBB2)	EGF	Secreted Signaling	KEGG: hsa04012
Myeloid cells	MP-II	AREG	EGFR_ERBB2	0.00101266	0	AREG_EGFR_ERBB2	AREG - (EGFR+ERBB2)	EGF	Secreted Signaling	KEGG: hsa04012
NK cells	MP-II	AREG	EGFR_ERBB2	0.00421486	0	AREG_EGFR_ERBB2	AREG - (EGFR+ERBB2)	EGF	Secreted Signaling	KEGG: hsa04012
MAST cells	MP-III	AREG	EGFR_ERBB2	0.00231254	0	AREG_EGFR_ERBB2	AREG - (EGFR+ERBB2)	EGF	Secreted Signaling	KEGG: hsa04012
MP-I	MP-III	AREG	EGFR_ERBB2	0.00850888	0	AREG_EGFR_ERBB2	AREG - (EGFR+ERBB2)	EGF	Secreted Signaling	KEGG: hsa04012
MP-II	MP-III	AREG	EGFR_ERBB2	0.00570751	0	AREG_EGFR_ERBB2	AREG - (EGFR+ERBB2)	EGF	Secreted Signaling	KEGG: hsa04012
MP-III	MP-III	AREG	EGFR_ERBB2	0.0105316	0	AREG_EGFR_ERBB2	AREG - (EGFR+ERBB2)	EGF	Secreted Signaling	KEGG: hsa04012
Myeloid cells	MP-III	AREG	EGFR_ERBB2	0.000598176	0	AREG_EGFR_ERBB2	AREG - (EGFR+ERBB2)	EGF	Secreted Signaling	KEGG: hsa04012
NK cells	MP-III	AREG	EGFR_ERBB2	0.00249298	0	AREG_EGFR_ERBB2	AREG - (EGFR+ERBB2)	EGF	Secreted Signaling	KEGG: hsa04012
Endothelial cells	MP-I	HBEGF	EGFR_ERBB2	0.000831631	0	HBEGF_EGFR_ERBB2	HBEGF - (EGFR+ERBB2)	EGF	Secreted Signaling	KEGG: hsa04012
MP-I	MP-I	HBEGF	EGFR_ERBB2	0.000553392	0	HBEGF_EGFR_ERBB2	HBEGF - (EGFR+ERBB2)	EGF	Secreted Signaling	KEGG: hsa04012
MP-II	MP-I	HBEGF	EGFR_ERBB2	0.000613916	0	HBEGF_EGFR_ERBB2	HBEGF - (EGFR+ERBB2)	EGF	Secreted Signaling	KEGG: hsa04012
MP-III	MP-I	HBEGF	EGFR_ERBB2	0.000794009	0	HBEGF_EGFR_ERBB2	HBEGF - (EGFR+ERBB2)	EGF	Secreted Signaling	KEGG: hsa04012
Myeloid cells	MP-I	HBEGF	EGFR_ERBB2	0.00141863	0	HBEGF_EGFR_ERBB2	HBEGF - (EGFR+ERBB2)	EGF	Secreted Signaling	KEGG: hsa04012
Endothelial cells	MP-II	HBEGF	EGFR_ERBB2	0.00193673	0	HBEGF_EGFR_ERBB2	HBEGF - (EGFR+ERBB2)	EGF	Secreted Signaling	KEGG: hsa04012
MP-I	MP-II	HBEGF	EGFR_ERBB2	0.00128923	0	HBEGF_EGFR_ERBB2	HBEGF - (EGFR+ERBB2)	EGF	Secreted Signaling	KEGG: hsa04012
MP-II	MP-II	HBEGF	EGFR_ERBB2	0.00143012	0	HBEGF_EGFR_ERBB2	HBEGF - (EGFR+ERBB2)	EGF	Secreted Signaling	KEGG: hsa04012
MP-III	MP-II	HBEGF	EGFR_ERBB2	0.0018492	0	HBEGF_EGFR_ERBB2	HBEGF - (EGFR+ERBB2)	EGF	Secreted Signaling	KEGG: hsa04012
Myeloid cells	MP-II	HBEGF	EGFR_ERBB2	0.00330118	0	HBEGF_EGFR_ERBB2	HBEGF - (EGFR+ERBB2)	EGF	Secreted Signaling	KEGG: hsa04012
Endothelial cells	MP-III	HBEGF	EGFR_ERBB2	0.00114445	0	HBEGF_EGFR_ERBB2	HBEGF - (EGFR+ERBB2)	EGF	Secreted Signaling	KEGG: hsa04012
MP-I	MP-III	HBEGF	EGFR_ERBB2	0.000761634	0	HBEGF_EGFR_ERBB2	HBEGF - (EGFR+ERBB2)	EGF	Secreted Signaling	KEGG: hsa04012
MP-II	MP-III	HBEGF	EGFR_ERBB2	0.000844914	0	HBEGF_EGFR_ERBB2	HBEGF - (EGFR+ERBB2)	EGF	Secreted Signaling	KEGG: hsa04012
MP-III	MP-III	HBEGF	EGFR_ERBB2	0.0010927	0	HBEGF_EGFR_ERBB2	HBEGF - (EGFR+ERBB2)	EGF	Secreted Signaling	KEGG: hsa04012
Myeloid cells	MP-III	HBEGF	EGFR_ERBB2	0.00195183	0	HBEGF_EGFR_ERBB2	HBEGF - (EGFR+ERBB2)	EGF	Secreted Signaling	KEGG: hsa04012
MP-I	MP-I	EREG	EGFR_ERBB2	0.000647082	0	EREG_EGFR_ERBB2	EREG - (EGFR+ERBB2)	EGF	Secreted Signaling	KEGG: hsa04012
MP-II	MP-I	EREG	EGFR_ERBB2	0.000722196	0	EREG_EGFR_ERBB2	EREG - (EGFR+ERBB2)	EGF	Secreted Signaling	KEGG: hsa04012
MP-III	MP-I	EREG	EGFR_ERBB2	0.00163369	0	EREG_EGFR_ERBB2	EREG - (EGFR+ERBB2)	EGF	Secreted Signaling	KEGG: hsa04012
Myeloid cells	MP-I	EREG	EGFR_ERBB2	0.000852647	0	EREG_EGFR_ERBB2	EREG - (EGFR+ERBB2)	EGF	Secreted Signaling	KEGG: hsa04012
MP-I	MP-II	EREG	EGFR_ERBB2	0.00150731	0	EREG_EGFR_ERBB2	EREG - (EGFR+ERBB2)	EGF	Secreted Signaling	KEGG: hsa04012
MP-II	MP-II	EREG	EGFR_ERBB2	0.00168212	0	EREG_EGFR_ERBB2	EREG - (EGFR+ERBB2)	EGF	Secreted Signaling	KEGG: hsa04012
MP-III	MP-II	EREG	EGFR_ERBB2	0.00380054	0	EREG_EGFR_ERBB2	EREG - (EGFR+ERBB2)	EGF	Secreted Signaling	KEGG: hsa04012
Myeloid cells	MP-II	EREG	EGFR_ERBB2	0.00198561	0	EREG_EGFR_ERBB2	EREG - (EGFR+ERBB2)	EGF	Secreted Signaling	KEGG: hsa04012
MP-I	MP-III	EREG	EGFR_ERBB2	0.000890549	0	EREG_EGFR_ERBB2	EREG - (EGFR+ERBB2)	EGF	Secreted Signaling	KEGG: hsa04012
MP-II	MP-III	EREG	EGFR_ERBB2	0.000993896	0	EREG_EGFR_ERBB2	EREG - (EGFR+ERBB2)	EGF	Secreted Signaling	KEGG: hsa04012
MP-III	MP-III	EREG	EGFR_ERBB2	0.00224754	0	EREG_EGFR_ERBB2	EREG - (EGFR+ERBB2)	EGF	Secreted Signaling	KEGG: hsa04012
Myeloid cells	MP-III	EREG	EGFR_ERBB2	0.00117337	0	EREG_EGFR_ERBB2	EREG - (EGFR+ERBB2)	EGF	Secreted Signaling	KEGG: hsa04012
